# Supplementary material for: Clustering-local-unique-enriched-signals (CLUES) promotes identification of novel regulators of ES cell self-renewal and pluripotency
Source: PLoS One. 2018 Nov 6;13(11):e0206844. doi: 10.1371/journal.pone.0206844 (PMC6219791; doi:10.1371/journal.pone.0206844)
Supplement: S1 Table — (XLSX) [file pone.0206844.s018.xlsx]

## Sheet: Sheet1
Supplementary Table 1: Parameters and thresholds of CLUES
Parameter/Threshold	Appearance in CLUES algorithm	Purpose	Comment	Parameter/Threshold selection
shift parameter	Step of Read shifting	This parameter is used to shift the mapped locations of reads to enhance peak signals in enriched regions (ERs)	MACS2 proposes a shift parameter to concentrate reads signals in peak regions. CLUES follows their idea.	In single end sequencing data, the parameter is automatically estimated by CLUES. In paired-end sequencing data, the parameter needs to be input by users.It could be half of the median size of all paired-end reads.
maximum allowed length parameter	Step of ERs calling	This parameter is used to control the size of bins in ERs and then the size of ERs	MACS2 estimates the size of most ERs as 2×shift and uses this information to set the length of windows to call ERs. We adopt their idea and ask at least 80% called ERs should be larger than 2*shift-parameter. We select ten candidate maximum allowed length paramters from a range of value (0.2*2*shift-parameter to 2*shift-parameter), then we find the smallest one giving 80% called ERs larger than 2…	The parameter is automatically estimated by CLUES.
FR-D threshold	Step of SERs calling	This parameter is used to estimate the proption of ERs need be merged as SERs in genome	The neighboring ERs are called fragmented ERs (by distance) if the distance between them is smaller than their size (see CLUES method for the detail). This parameter tells us how much proportion of ERs is fragmented ERs in the data. A large FR-D parameter suggests there exists a significant number of fragmented ERs need be merged as SERs.	The parameter could be taken with default value (1%) or input by users. Users can get the parameter from FR-D vs connecting length plot of SERs.
connecting length parameter (of SERs calling)	Step of SERs calling	This parameter is used to link ERs to be SERs	CLUES links fragmented ERs (by distance) to be SERs. CLUES calculates distance between neighboring ERs in genome and sorts the distance from small to large. Ten value sampled from the top 10% distance will be taken as candidate connecting length parameters. CLUES calls SERs with the parameters and calculates FR-D of called SERs. The maxmium connecting length parameter giving the FR-D lower than t…	The parameter is automatically estimated by CLUES.
FR-RE threshold of ERs in the data; FR-RE threshold of ERs in LERs	Step of LERs calling	FR-RE threshold of ERs in the data is used to estimate the proption of ERs (or SERs) need be merged as LERs in genome;FR-RE threshold of ERs in LERs is used to promise the quality of call LERs.	The neighboring ERs are called fragmented ERs (by reads enrichment) if the genomic region covering them are also reads-enriched ( although the reads enrichment signal of the region may be weak). FR-RE threshold of ERs in the data tells us how much proportion of ERs is fragmented ERs in the data. A large parameter suggests there exists a significant number of fragmented ERs need be merged as LERs.…	The FR-RE threshold of ERs in the data could be taken with default value (1%), thus the FR-RE threshold of LERs could be taken as 99% (1-1%).Users can get the FR-RE threshold of LERs from FR-D vs connecting length plot of SERs. Then they can get the FR-RE threshold of ERs in the data.
RE threshold	Step of LERs calling	This parameter is used to identify fragmented ERs (by reads enrichment).	When the reads enrichment of the region covering neighboring ERs is above the parameter, the neighboring ERs are called fragmented ERs (by reads enrichment).	The parameter could be taken as defulat (1.5) or input by user.
connecting length parameter (of LERs calling)	Step of LERs calling	This parameter is used to link ERs to be LERs	CLUES links fragmented ERs (by reads enrichment) to be LERs. CLUES calculates distance between neighboring ERs in genome and sorts the distance from small to large. Ten value sampled from the top 50% distance will be taken as candidate connecting length parameters. CLUES calls LERs with the parameters and calculates FR-RE of called LERs. The maxmium connecting length parameter giving the FR-RE hi…	The parameter is automatically estimated by CLUES.
