# Supplementary material for: Clustering-local-unique-enriched-signals (CLUES) promotes identification of novel regulators of ES cell self-renewal and pluripotency
Source: PLoS One. 2018 Nov 6;13(11):e0206844. doi: 10.1371/journal.pone.0206844 (PMC6219791; doi:10.1371/journal.pone.0206844)
Supplement: S2 Table — (XLSX) [file pone.0206844.s019.xlsx]

## Sheet: Sheet1
Supplementary Table 2: The human and mouse ChIP-seq data used in this work
Dataset
ENCODE project		Short name for the data appeared in the paper	Note
Ctcf	PCR type
wgEncodeHaibTfbsA549Ctcfsc5916Pcr1xDex100nmRawDataRep1	2XPCR	2XPCR Dex Ctcf A549 Rep1
wgEncodeHaibTfbsA549Ctcfsc5916Pcr1xDex100nmRawDataRep2	2XPCR	2XPCR Dex Ctcf A549 Rep2
wgEncodeHaibTfbsA549RxlchPcr1xDex100nmRawDataRep1	2XPCR	2XPCR Dex Ctcf A549 Input
wgEncodeHaibTfbsA549Ctcfsc5916Pcr1xEtoh02RawDataRep1	2XPCR	2XPCR Etoh Ctcf A549 Rep1
wgEncodeHaibTfbsA549Ctcfsc5916Pcr1xEtoh02RawDataRep2	2XPCR	2XPCR Etoh Ctcf A549 Rep2
wgEncodeHaibTfbsA549RxlchPcr1xEtoh02RawDataRep1	2XPCR	2XPCR Etoh Ctcf A549 Input
wgEncodeHaibTfbsEcc1CtcfcV0416102Dm002p1hRawDataRep1	1XPCR	1XPCR Ctcf Ecc Rep1
wgEncodeHaibTfbsEcc1CtcfcV0416102Dm002p1hRawDataRep2	1XPCR	1XPCR Ctcf Ecc Rep2
wgEncodeHaibTfbsEcc1RxlchV0416102Dm002p1hRawDataRep1	1XPCR	1XPCR Ctcf Ecc Input
wgEncodeHaibTfbsH1hescCtcfsc5916V0416102RawDataRep1	1XPCR	1XPCR Ctcf H1hesc Rep1
wgEncodeHaibTfbsH1hescCtcfsc5916V0416102RawDataRep2	1XPCR	1XPCR Ctcf H1hesc Rep2
wgEncodeHaibTfbsH1hescRxlchV0416102RawDataRep1	1XPCR	1XPCR Ctcf H1hesc Input
wgEncodeHaibTfbsHct116CtcfcV0422111RawDataRep1	1XPCR	1XPCR Ctcf Hct116 Rep1
wgEncodeHaibTfbsHct116CtcfcV0422111RawDataRep2	1XPCR	1XPCR Ctcf Hct116 Rep2
wgEncodeHaibTfbsHct116RxlchV0422111RawDataRep1	1XPCR	1XPCR Ctcf Hct116 Input
wgEncodeHaibTfbsHepg2Ctcfsc5916V0416101RawDataRep1	1XPCR	1XPCR Ctcf Hepg2 Rep1
wgEncodeHaibTfbsHepg2Ctcfsc5916V0416101RawDataRep2	1XPCR	1XPCR Ctcf Hepg2 Rep2
wgEncodeHaibTfbsHepg2RxlchV0416101RawDataRep1	1XPCR	1XPCR Ctcf Hepg2 Input
wgEncodeHaibTfbsK562CtcfcPcr1xRawDataRep1	2XPCR	2XPCR Ctcf K562 Rep1
wgEncodeHaibTfbsK562CtcfcPcr1xRawDataRep2	2XPCR	2XPCR Ctcf K562 Rep2
wgEncodeHaibTfbsK562RxlchPcr1xRawDataRep3	2XPCR	2XPCR Ctcf K562 Input
wgEncodeHaibTfbsK562Ctcflsc98982V0416101RawDataRep1	1XPCR	1XPCR Ctcf K562 Rep1
wgEncodeHaibTfbsK562Ctcflsc98982V0416101RawDataRep2	1XPCR	1XPCR Ctcf K562 Rep2
wgEncodeHaibTfbsK562RxlchV0416101RawDataRep1	1XPCR	1XPCR Ctcf K562 Input
wgEncodeHaibTfbsMcf7CtcfcV0422111RawDataRep1	1XPCR	1XPCR Ctcf Mcf7 Rep1
wgEncodeHaibTfbsMcf7CtcfcV0422111RawDataRep2	1XPCR	1XPCR Ctcf Mcf7 Rep2
wgEncodeHaibTfbsMcf7RxlchV0422111RawDataRep1	1XPCR	1XPCR Ctcf Mcf7 Input
wgEncodeHaibTfbsSknshraCtcfV0416102RawDataRep1	1XPCR	1XPCR Ctcf Sknsh Rep1
wgEncodeHaibTfbsSknshraCtcfV0416102RawDataRep2	1XPCR	1XPCR Ctcf Sknsh Rep2
wgEncodeHaibTfbsSknshraRxlchV0416102RawDataRep1	1XPCR	1XPCR Ctcf Sknsh Input
wgEncodeHaibTfbsT47dCtcfsc5916V0416102Dm002p1hRawDataRep1	1XPCR	1XPCR Ctcf T47d Rep1
wgEncodeHaibTfbsT47dCtcfsc5916V0416102Dm002p1hRawDataRep2	1XPCR	1XPCR Ctcf T47d Rep2
wgEncodeHaibTfbsT47dRxlchV0416102Dm002p1hRawDataRep1	1XPCR	1XPCR Ctcf T47d Input
Nrsf
wgEncodeHaibTfbsA549NrsfV0422111Etoh02RawDataRep1	1XPCR	1XPCR Nrsf A549 Rep1
wgEncodeHaibTfbsA549NrsfV0422111Etoh02RawDataRep2	1XPCR	1XPCR Nrsf A549 Rep2
wgEncodeHaibTfbsA549RxlchV0422111Etoh02RawDataRep1	1XPCR	1XPCR Nrsf A549 Input
wgEncodeHaibTfbsEcc1NrsfV0422111RawDataRep1	1XPCR	1XPCR Nrsf Ecc Rep1
wgEncodeHaibTfbsEcc1NrsfV0422111RawDataRep2	1XPCR	1XPCR Nrsf Ecc Rep2
wgEncodeHaibTfbsEcc1RxlchV0422111RawDataRep1	1XPCR	1XPCR Nrsf Ecc Input
wgEncodeHaibTfbsGm12878NrsfPcr1xRawDataRep1	2XPCR	2XPCR Nrsf Gm12878 Rep1
wgEncodeHaibTfbsGm12878NrsfPcr1xRawDataRep2	2XPCR	2XPCR Nrsf Gm12878 Rep2
wgEncodeHaibTfbsGm12878RxlchPcr1xRawDataRep1	2XPCR	2XPCR Nrsf Gm12878 Input
wgEncodeHaibTfbsGm12878NrsfPcr2xRawDataRep1	3XPCR	3XPCR Nrsf Gm12878 Rep1
wgEncodeHaibTfbsGm12878NrsfPcr2xRawDataRep2	3XPCR	3XPCR Nrsf Gm12878 Rep2
wgEncodeHaibTfbsGm12878RxlchPcr2xRawDataRep1	3XPCR	3XPCR Nrsf Gm12878 Input
wgEncodeHaibTfbsH1hescNrsfV0416102RawDataRep1	1XPCR	1XPCR Nrsf H1hesc Rep1
wgEncodeHaibTfbsH1hescNrsfV0416102RawDataRep2	1XPCR	1XPCR Nrsf H1hesc Rep2
wgEncodeHaibTfbsH1hescRxlchV0416102RawDataRep1	1XPCR	1XPCR Nrsf H1hesc Input
wgEncodeHaibTfbsH1neuronsNrsfV0422111RawDataRep1	1XPCR		We filter the data because too few narrow peaks with motifs are detected by all the methods
wgEncodeHaibTfbsH1neuronsNrsfV0422111RawDataRep2	1XPCR		We filter the data because too few narrow peaks with motifs are detected by all the methods
wgEncodeHaibTfbsH1neuronsRxlchV0422111RawDataRep1	1XPCR
wgEncodeHaibTfbsHct116NrsfV0422111RawDataRep1	1XPCR	1XPCR Nrsf Hct116 Rep1
wgEncodeHaibTfbsHct116NrsfV0422111RawDataRep2	1XPCR	1XPCR Nrsf Hct116 Rep2
wgEncodeHaibTfbsHct116RxlchV0422111RawDataRep1	1XPCR	1XPCR Nrsf Hct116 Input
wgEncodeHaibTfbsHelas3NrsfPcr1xRawDataRep1	2XPCR	2XPCR Nrsf Helas3 Rep1
wgEncodeHaibTfbsHelas3NrsfPcr1xRawDataRep2	2XPCR	2XPCR Nrsf Helas3 Rep2
wgEncodeHaibTfbsHelas3RxlchPcr1xRawDataRep1	2XPCR	2XPCR Nrsf Helas3 Input
wgEncodeHaibTfbsHepg2NrsfPcr2xRawDataRep1	3XPCR	3XPCR Nrsf Hepg2 Rep1
wgEncodeHaibTfbsHepg2NrsfPcr2xRawDataRep2	3XPCR	3XPCR Nrsf Hepg2 Rep2
wgEncodeHaibTfbsHepg2RxlchPcr2xRawDataRep1	3XPCR	3XPCR Nrsf Hepg2 Input
wgEncodeHaibTfbsHepg2NrsfV0416101RawDataRep1	1XPCR	1XPCR Nrsf Hepg2 Rep1
wgEncodeHaibTfbsHepg2NrsfV0416101RawDataRep2	1XPCR	1XPCR Nrsf Hepg2 Rep2
wgEncodeHaibTfbsHepg2RxlchV0416101RawDataRep1	1XPCR	1XPCR Nrsf Hepg2 Input
wgEncodeHaibTfbsHl60NrsfV0422111RawDataRep1	1XPCR	1XPCR Nrsf Hl60 Rep1
wgEncodeHaibTfbsHl60NrsfV0422111RawDataRep2	1XPCR	1XPCR Nrsf Hl60 Rep2
wgEncodeHaibTfbsHl60RxlchV0422111RawDataRep1	1XPCR	1XPCR Nrsf Hl60 Input
wgEncodeHaibTfbsK562NrsfV0416102RawDataRep1	1XPCR	1XPCR Nrsf K562 Rep1
wgEncodeHaibTfbsK562NrsfV0416102RawDataRep2	1XPCR	1XPCR Nrsf K562 Rep2
wgEncodeHaibTfbsK562RxlchV2RawDataRep1	1XPCR	1XPCR Nrsf K562 Input
wgEncodeHaibTfbsMcf7NrsfV0422111RawDataRep1	1XPCR	1XPCR Nrsf Mcf7 Rep1
wgEncodeHaibTfbsMcf7NrsfV0422111RawDataRep2	1XPCR	1XPCR Nrsf Mcf7 Rep2
wgEncodeHaibTfbsMcf7RxlchV0422111RawDataRep1	1XPCR	1XPCR Nrsf Mcf7 Input
wgEncodeHaibTfbsPanc1NrsfPcr2xRawDataRep1	3XPCR	3XPCR Nrsf Panc1 Rep1
wgEncodeHaibTfbsPanc1NrsfPcr2xRawDataRep2	3XPCR	3XPCR Nrsf Panc1 Rep2
wgEncodeHaibTfbsPanc1RxlchRawDataRep1	1XPCR	3XPCR Nrsf Panc1 Input
wgEncodeHaibTfbsPanc1NrsfV0416101RawDataRep1	1XPCR	1XPCR V0416101 Nrsf Panc1 Rep1
wgEncodeHaibTfbsPanc1NrsfV0416101RawDataRep2	1XPCR	1XPCR V0416101 Nrsf Panc1 Rep2
wgEncodeHaibTfbsPanc1RxlchV0416101RawDataRep1	1XPCR	1XPCR V0416101 Nrsf Panc1 Input
wgEncodeHaibTfbsPanc1NrsfV0422111RawDataRep1	1XPCR	1XPCR V0422111 Nrsf Panc1 Rep1
wgEncodeHaibTfbsPanc1NrsfV0422111RawDataRep2	1XPCR	1XPCR V0422111 Nrsf Panc1 Rep2
wgEncodeHaibTfbsPanc1RxlchV0422111RawDataRep1	1XPCR	1XPCR V0422111 Nrsf Panc1 Input
wgEncodeHaibTfbsPfsk1NrsfPcr2xRawDataRep1	3XPCR	3XPCR Nrsf Pfsk1 Rep1
wgEncodeHaibTfbsPfsk1NrsfPcr2xRawDataRep2	3XPCR	3XPCR Nrsf Pfsk1 Rep2
wgEncodeHaibTfbsPfsk1RxlchPcr2xRawDataRep1	3XPCR	3XPCR Nrsf Pfsk1 Input
wgEncodeHaibTfbsPfsk1NrsfV0416101RawDataRep1	1XPCR	1XPCR Nrsf Pfsk1 Rep1
wgEncodeHaibTfbsPfsk1NrsfV0416101RawDataRep2	1XPCR	1XPCR Nrsf Pfsk1 Rep2
wgEncodeHaibTfbsPfsk1RxlchV0416101RawDataRep1	1XPCR	1XPCR Nrsf Pfsk1 Input
wgEncodeHaibTfbsSknshNrsfPcr2xRawDataRep1	3XPCR	3XPCR Nrsf Sknsh Rep1
wgEncodeHaibTfbsSknshNrsfPcr2xRawDataRep2	3XPCR	3XPCR Nrsf Sknsh Rep2
wgEncodeHaibTfbsSknshRxlchPcr2xRawDataRep1	3XPCR	3XPCR Nrsf Sknsh Input
wgEncodeHaibTfbsSknshNrsfV0416101RawDataRep1	1XPCR	1XPCR Nrsf Sknsh Rep1
wgEncodeHaibTfbsSknshNrsfV0416101RawDataRep2	1XPCR	1XPCR Nrsf Sknsh Rep2
wgEncodeHaibTfbsSknshRxlchV0416101RawDataRep1	1XPCR	1XPCR Nrsf Sknsh Input
wgEncodeHaibTfbsU87NrsfPcr2xRawDataRep1	3XPCR	3XPCR Nrsf U87 Rep1
wgEncodeHaibTfbsU87NrsfPcr2xRawDataRep2	3XPCR	3XPCR Nrsf U87 Rep2
wgEncodeHaibTfbsU87RxlchPcr2xRawDataRep1	3XPCR	3XPCR Nrsf U87 Input
wgEncodeHaibTfbsU87NrsfPcr2xRawDataRep1V2	3XPCR		We filter it because it is a copy of wgEncodeHaibTfbsU87NrsfPcr2xRawDataRep1
wgEncodeHaibTfbsU87NrsfPcr2xRawDataRep2V2	3XPCR		We filter it because it is a copy of wgEncodeHaibTfbsU87NrsfPcr2xRawDataRep2
wgEncodeHaibTfbsU87RxlchPcr2xRawDataRep1V2	3XPCR
H3k4me3
wgEncodeUwHistoneA549H3k4me3StdRawDataRep1
wgEncodeUwHistoneA549H3k4me3StdRawDataRep2
wgEncodeUwHistoneA549InputStdRawDataRep1
wgEncodeUwHistoneAg04449H3k4me3StdRawDataRep1
wgEncodeUwHistoneAg04449H3k4me3StdRawDataRep2
wgEncodeUwHistoneAg04449InputStdRawDataRep1
wgEncodeUwHistoneAg04450H3k4me3StdRawDataRep1
wgEncodeUwHistoneAg04450H3k4me3StdRawDataRep2
wgEncodeUwHistoneAg04450InputStdRawDataRep1
wgEncodeUwHistoneAg09309H3k4me3StdRawDataRep1
wgEncodeUwHistoneAg09309H3k4me3StdRawDataRep2
wgEncodeUwHistoneAg09309InputStdRawDataRep1
wgEncodeUwHistoneAg09319H3k4me3StdRawDataRep1
wgEncodeUwHistoneAg09319H3k4me3StdRawDataRep2
wgEncodeUwHistoneAg09319InputStdRawDataRep1
wgEncodeUwHistoneAg10803H3k4me3StdRawDataRep1
wgEncodeUwHistoneAg10803H3k4me3StdRawDataRep2
wgEncodeUwHistoneAg10803InputStdRawDataRep1
wgEncodeUwHistoneAoafH3k4me3StdRawDataRep1
wgEncodeUwHistoneAoafH3k4me3StdRawDataRep2
wgEncodeUwHistoneAoafInputStdRawDataRep1
wgEncodeUwHistoneBe2cH3k4me3StdRawDataRep1
wgEncodeUwHistoneBe2cH3k4me3StdRawDataRep2
wgEncodeUwHistoneBe2cInputStdRawDataRep1
wgEncodeUwHistoneBjH3k4me3StdRawDataRep1
wgEncodeUwHistoneBjH3k4me3StdRawDataRep2
wgEncodeUwHistoneBjInputStdRawDataRep1
wgEncodeUwHistoneCaco2H3k4me3StdRawDataRep1
wgEncodeUwHistoneCaco2H3k4me3StdRawDataRep2
wgEncodeUwHistoneCaco2InputStdRawDataRep1
wgEncodeUwHistoneCd20ro01778H3k4me3StdRawDataRep1
wgEncodeUwHistoneCd20ro01778H3k4me3StdRawDataRep2
wgEncodeUwHistoneCd20ro01778InputStdRawDataRep1
wgEncodeUwHistoneCd20ro01794H3k4me3StdRawDataRep3
wgEncodeUwHistoneCd20ro01794InputStdRawDataRep1
wgEncodeUwHistoneGm06990H3k4me3StdRawDataRep1
wgEncodeUwHistoneGm06990H3k4me3StdRawDataRep2
wgEncodeUwHistoneGm06990InputStdRawDataRep1
wgEncodeUwHistoneGm12864H3k4me3StdRawDataRep1
wgEncodeUwHistoneGm12864InputStdRawData
wgEncodeUwHistoneGm12865H3k4me3StdRawDataRep1
wgEncodeUwHistoneGm12865InputStdRawData
wgEncodeUwHistoneGm12878H3k4me3StdRawDataRep1
wgEncodeUwHistoneGm12878H3k4me3StdRawDataRep2
wgEncodeUwHistoneGm12878InputStdRawDataRep1
wgEncodeUwHistoneH7esH3k4me3StdDiffa14dRawDataRep1		H3k4me3 H7esDiffa14d Rep1
wgEncodeUwHistoneH7esH3k4me3StdDiffa14dRawDataRep2		H3k4me3 H7esDiffa14d Rep2
wgEncodeUwHistoneH7esInputStdDiffa14dRawDataRep1		H3k4me3 H7esDiffa14d Input
wgEncodeUwHistoneH7esH3k4me3StdDiffa2dRawDataRep1
wgEncodeUwHistoneH7esH3k4me3StdDiffa2dRawDataRep2
wgEncodeUwHistoneH7esInputStdDiffa2dRawDataRep1
wgEncodeUwHistoneH7esH3k4me3StdDiffa5dRawDataRep1
wgEncodeUwHistoneH7esH3k4me3StdDiffa5dRawDataRep2
wgEncodeUwHistoneH7esInputStdDiffa5dRawDataRep1
wgEncodeUwHistoneH7esH3k4me3StdDiffa9dRawDataRep1
wgEncodeUwHistoneH7esH3k4me3StdDiffa9dRawDataRep2
wgEncodeUwHistoneH7esInputStdDiffa9dRawDataRep1
wgEncodeUwHistoneH7esH3k4me3StdRawDataRep1
wgEncodeUwHistoneH7esH3k4me3StdRawDataRep2
wgEncodeUwHistoneH7esInputStdRawDataRep1
wgEncodeUwHistoneHacH3k4me3StdRawDataRep1
wgEncodeUwHistoneHacH3k4me3StdRawDataRep2
wgEncodeUwHistoneHacInputStdRawDataRep1
wgEncodeUwHistoneHaspH3k4me3StdRawDataRep1
wgEncodeUwHistoneHaspH3k4me3StdRawDataRep2
wgEncodeUwHistoneHaspInputStdRawDataRep1
wgEncodeUwHistoneHbmecH3k4me3StdRawDataRep1
wgEncodeUwHistoneHbmecH3k4me3StdRawDataRep2
wgEncodeUwHistoneHbmecInputStdRawDataRep1
wgEncodeUwHistoneHcfaaH3k4me3StdRawDataRep1
wgEncodeUwHistoneHcfaaInputStdRawDataRep1
wgEncodeUwHistoneHcfH3k4me3StdRawDataRep1
wgEncodeUwHistoneHcfH3k4me3StdRawDataRep2
wgEncodeUwHistoneHcfInputStdRawDataRep1
wgEncodeUwHistoneHcmH3k4me3StdRawDataRep1
wgEncodeUwHistoneHcmH3k4me3StdRawDataRep2
wgEncodeUwHistoneHcmInputStdRawDataRep1
wgEncodeUwHistoneHcpeH3k4me3StdRawDataRep1
wgEncodeUwHistoneHcpeH3k4me3StdRawDataRep2
wgEncodeUwHistoneHcpeInputStdRawDataRep1
wgEncodeUwHistoneHct116H3k4me3StdRawDataRep1
wgEncodeUwHistoneHct116H3k4me3StdRawDataRep2
wgEncodeUwHistoneHct116InputStdRawDataRep1
wgEncodeUwHistoneHeeH3k4me3StdRawDataRep1
wgEncodeUwHistoneHeeH3k4me3StdRawDataRep2
wgEncodeUwHistoneHeeInputStdRawDataRep1
wgEncodeUwHistoneHek293H3k4me3StdRawDataRep1
wgEncodeUwHistoneHek293H3k4me3StdRawDataRep2
wgEncodeUwHistoneHek293InputStdRawDataRep1
wgEncodeUwHistoneHelas3H3k4me3StdRawDataRep1
wgEncodeUwHistoneHelas3H3k4me3StdRawDataRep2
wgEncodeUwHistoneHelas3InputStdRawDataRep1
wgEncodeUwHistoneHepg2H3k4me3StdRawDataRep1
wgEncodeUwHistoneHepg2H3k4me3StdRawDataRep2
wgEncodeUwHistoneHepg2InputStdRawDataRep1
wgEncodeUwHistoneHffH3k4me3StdRawDataRep1
wgEncodeUwHistoneHffInputStdRawDataRep1
wgEncodeUwHistoneHffmycH3k4me3StdRawDataRep1
wgEncodeUwHistoneHffmycH3k4me3StdRawDataRep2
wgEncodeUwHistoneHffmycInputStdRawDataRep1
wgEncodeUwHistoneHl60H3k4me3StdRawDataRep1
wgEncodeUwHistoneHl60H3k4me3StdRawDataRep2
wgEncodeUwHistoneHl60InputStdRawDataRep1
wgEncodeUwHistoneHmecH3k4me3StdRawDataRep1
wgEncodeUwHistoneHmecH3k4me3StdRawDataRep2
wgEncodeUwHistoneHmecInputStdRawDataRep1
wgEncodeUwHistoneHmfH3k4me3StdRawDataRep1
wgEncodeUwHistoneHmfH3k4me3StdRawDataRep2
wgEncodeUwHistoneHmfInputStdRawDataRep1
wgEncodeUwHistoneK562H3k4me3StdZnff41b2RawDataRep1
wgEncodeUwHistoneK562H3k4me3StdZnff41b2RawDataRep2
wgEncodeUwHistoneK562H3k4me3StdZnfp5RawDataRep1
wgEncodeUwHistoneK562H3k4me3StdZnfp5RawDataRep2
wgEncodeUwHistoneK562InputStdRawDataRep1
wgEncodeUwHistoneLncapH3k4me3StdRawDataRep1
wgEncodeUwHistoneLncapH3k4me3StdRawDataRep2
wgEncodeUwHistoneLncapInputStdRawDataRep1
wgEncodeUwHistoneMcf7H3k4me3StdRawDataRep1
wgEncodeUwHistoneMcf7H3k4me3StdRawDataRep2
wgEncodeUwHistoneMcf7InputStdRawDataRep1
wgEncodeUwHistoneMonocd14ro1746H3k4me3StdRawDataRep1
wgEncodeUwHistoneMonocd14ro1746InputStdRawDataRep1
wgEncodeUwHistoneNb4H3k4me3StdRawDataRep1
wgEncodeUwHistoneNb4InputStdRawDataRep1
wgEncodeUwHistoneNhdfneoH3k4me3StdRawDataRep1
wgEncodeUwHistoneNhdfneoH3k4me3StdRawDataRep2
wgEncodeUwHistoneNhdfneoInputStdRawDataRep1
wgEncodeUwHistoneNhekH3k4me3StdRawDataRep1
wgEncodeUwHistoneNhekH3k4me3StdRawDataRep2
wgEncodeUwHistoneNhekInputStdRawDataRep1
wgEncodeUwHistoneNhlfH3k4me3StdRawDataRep1
wgEncodeUwHistoneNhlfH3k4me3StdRawDataRep2
wgEncodeUwHistoneNhlfInputStdRawDataRep1
wgEncodeUwHistonePanc1H3k4me3StdRawDataRep1
wgEncodeUwHistonePanc1H3k4me3StdRawDataRep2
wgEncodeUwHistonePanc1InputStdRawDataRep1
wgEncodeUwHistoneRptecH3k4me3StdRawDataRep1
wgEncodeUwHistoneRptecH3k4me3StdRawDataRep2
wgEncodeUwHistoneRptecInputStdRawDataRep1
wgEncodeUwHistoneSaecH3k4me3StdRawDataRep1
wgEncodeUwHistoneSaecH3k4me3StdRawDataRep2
wgEncodeUwHistoneSaecInputStdRawDataRep1
wgEncodeUwHistoneSkmcH3k4me3StdRawDataRep1
wgEncodeUwHistoneSkmcH3k4me3StdRawDataRep2
wgEncodeUwHistoneSkmcInputStdRawDataRep1
wgEncodeUwHistoneSknmcH3k4me3StdRawDataRep1
wgEncodeUwHistoneSknmcH3k4me3StdRawDataRep2
wgEncodeUwHistoneSknmcInputStdRawDataRep1
wgEncodeUwHistoneSknshraH3k4me3StdRawDataRep1
wgEncodeUwHistoneSknshraH3k4me3StdRawDataRep2
wgEncodeUwHistoneSknshraInputStdRawDataRep1
wgEncodeUwHistoneWerirb1H3k4me3StdRawDataRep1
wgEncodeUwHistoneWerirb1H3k4me3StdRawDataRep2
wgEncodeUwHistoneWerirb1InputStdRawData
wgEncodeUwHistoneWi38H3k4me3OhtamStdRawDataRep1
wgEncodeUwHistoneWi38H3k4me3OhtamStdRawDataRep2
wgEncodeUwHistoneWi38InputOhtamStdRawDataRep1
wgEncodeUwHistoneWi38H3k4me3StdRawDataRep1
wgEncodeUwHistoneWi38H3k4me3StdRawDataRep2
wgEncodeUwHistoneWi38InputStdRawDataRep1
H3k27me3
wgEncodeUwHistoneBjH3k27me3StdRawDataRep1
wgEncodeUwHistoneBjH3k27me3StdRawDataRep2
wgEncodeUwHistoneBjInputStdRawDataRep1
wgEncodeUwHistoneCaco2H3k27me3StdRawDataRep1
wgEncodeUwHistoneCaco2H3k27me3StdRawDataRep2			We filter the data because of its low quality regarding gene number revealed by all the methods
wgEncodeUwHistoneCaco2InputStdRawDataRep1
wgEncodeUwHistoneGm06990H3k27me3StdRawDataRep1
wgEncodeUwHistoneGm06990H3k27me3StdRawDataRep2			We filter the data because of its low quality regarding gene number revealed by all the methods
wgEncodeUwHistoneGm06990InputStdRawDataRep1
wgEncodeUwHistoneGm12878H3k27me3StdRawDataRep1
wgEncodeUwHistoneGm12878H3k27me3StdRawDataRep2
wgEncodeUwHistoneGm12878InputStdRawDataRep1
wgEncodeUwHistoneH7esH3k27me3StdDiffa14dRawDataRep1
wgEncodeUwHistoneH7esH3k27me3StdDiffa14dRawDataRep2
wgEncodeUwHistoneH7esInputStdDiffa14dRawDataRep1
wgEncodeUwHistoneH7esH3k27me3StdDiffa2dRawDataRep1
wgEncodeUwHistoneH7esH3k27me3StdDiffa2dRawDataRep2
wgEncodeUwHistoneH7esInputStdDiffa2dRawDataRep1
wgEncodeUwHistoneH7esH3k27me3StdDiffa5dRawDataRep1
wgEncodeUwHistoneH7esH3k27me3StdDiffa5dRawDataRep2
wgEncodeUwHistoneH7esInputStdDiffa5dRawDataRep1
wgEncodeUwHistoneH7esH3k27me3StdDiffa9dRawDataRep1
wgEncodeUwHistoneH7esH3k27me3StdDiffa9dRawDataRep2
wgEncodeUwHistoneH7esInputStdDiffa9dRawDataRep1
wgEncodeUwHistoneH7esH3k27me3StdRawDataRep1		H3k27me3 H7es Rep1
wgEncodeUwHistoneH7esH3k27me3StdRawDataRep2		H3k27me3 H7es Rep2
wgEncodeUwHistoneH7esInputStdRawDataRep1		H3k27me3 H7es Input
wgEncodeUwHistoneHelas3H3k27me3StdRawDataRep1			We filter the data because of its low quality regarding gene number revealed by all the methods
wgEncodeUwHistoneHelas3H3k27me3StdRawDataRep2			We filter the data because of its low quality regarding gene number revealed by all the methods
wgEncodeUwHistoneHelas3InputStdRawDataRep1
wgEncodeUwHistoneHepg2H3k27me3StdRawDataRep1			We filter the data because of its low quality regarding gene number revealed by all the methods
wgEncodeUwHistoneHepg2H3k27me3StdRawDataRep2
wgEncodeUwHistoneHepg2InputStdRawDataRep1
wgEncodeUwHistoneHmecH3k27me3StdRawDataRep1			We filter the data because of its low quality regarding gene number revealed by all the methods
wgEncodeUwHistoneHmecInputStdRawDataRep1
wgEncodeUwHistoneHreH3k27me3StdRawDataRep1
wgEncodeUwHistoneHreH3k27me3StdRawDataRep2
wgEncodeUwHistoneHreInputStdRawDataRep1
wgEncodeUwHistoneHuvecH3k27me3StdRawDataRep1
wgEncodeUwHistoneHuvecH3k27me3StdRawDataRep2
wgEncodeUwHistoneHuvecInputStdRawDataRep1
wgEncodeUwHistoneK562H3k27me3StdRawDataRep1			We filter the data because of its low quality regarding gene number revealed by all the methods
wgEncodeUwHistoneK562H3k27me3StdRawDataRep2			We filter the data because of its low quality regarding gene number revealed by all the methods
wgEncodeUwHistoneK562InputStdRawDataRep1
wgEncodeUwHistoneMonocd14ro1746H3k27me3StdRawDataRep1
wgEncodeUwHistoneMonocd14ro1746InputStdRawDataRep1
wgEncodeUwHistoneNhekH3k27me3StdRawDataRep1			We filter the data because of its low quality regarding gene number revealed by all the methods
wgEncodeUwHistoneNhekH3k27me3StdRawDataRep2			We filter the data because of its low quality regarding gene number revealed by all the methods
wgEncodeUwHistoneNhekInputStdRawDataRep1
wgEncodeUwHistoneSaecH3k27me3StdRawDataRep1
wgEncodeUwHistoneSaecH3k27me3StdRawDataRep2
wgEncodeUwHistoneSaecInputStdRawDataRep1
wgEncodeUwHistoneSknshraH3k27me3StdRawDataRep1
wgEncodeUwHistoneSknshraH3k27me3StdRawDataRep2
wgEncodeUwHistoneSknshraInputStdRawDataRep1
H3k36me3
wgEncodeUwHistoneBjH3k36me3StdRawDataRep1
wgEncodeUwHistoneBjH3k36me3StdRawDataRep2
wgEncodeUwHistoneBjInputStdRawDataRep1
wgEncodeUwHistoneCaco2H3k36me3StdRawDataRep1
wgEncodeUwHistoneCaco2H3k36me3StdRawDataRep2
wgEncodeUwHistoneCaco2InputStdRawDataRep1
wgEncodeUwHistoneGm06990H3k36me3StdRawDataRep1
wgEncodeUwHistoneGm06990H3k36me3StdRawDataRep2
wgEncodeUwHistoneGm06990InputStdRawDataRep1
wgEncodeUwHistoneGm12878H3k36me3StdRawDataRep1
wgEncodeUwHistoneGm12878H3k36me3StdRawDataRep2
wgEncodeUwHistoneGm12878InputStdRawDataRep1
wgEncodeUwHistoneH7esH3k36me3StdDiffa14dRawDataRep1
wgEncodeUwHistoneH7esH3k36me3StdDiffa14dRawDataRep2
wgEncodeUwHistoneH7esInputStdDiffa14dRawDataRep1
wgEncodeUwHistoneH7esH3k36me3StdDiffa2dRawDataRep1
wgEncodeUwHistoneH7esH3k36me3StdDiffa2dRawDataRep2
wgEncodeUwHistoneH7esInputStdDiffa2dRawDataRep1
wgEncodeUwHistoneH7esH3k36me3StdDiffa5dRawDataRep1
wgEncodeUwHistoneH7esH3k36me3StdDiffa5dRawDataRep2
wgEncodeUwHistoneH7esInputStdDiffa5dRawDataRep1
wgEncodeUwHistoneH7esH3k36me3StdDiffa9dRawDataRep1
wgEncodeUwHistoneH7esH3k36me3StdDiffa9dRawDataRep2
wgEncodeUwHistoneH7esInputStdDiffa9dRawDataRep1
wgEncodeUwHistoneH7esH3k36me3StdRawDataRep1
wgEncodeUwHistoneH7esH3k36me3StdRawDataRep2
wgEncodeUwHistoneH7esInputStdRawDataRep1
wgEncodeUwHistoneHelas3H3k36me3StdRawDataRep1
wgEncodeUwHistoneHelas3H3k36me3StdRawDataRep2
wgEncodeUwHistoneHelas3InputStdRawDataRep1
wgEncodeUwHistoneHepg2H3k36me3StdRawDataRep1
wgEncodeUwHistoneHepg2H3k36me3StdRawDataRep2
wgEncodeUwHistoneHepg2InputStdRawDataRep1
wgEncodeUwHistoneHreH3k36me3StdRawDataRep1
wgEncodeUwHistoneHreH3k36me3StdRawDataRep2
wgEncodeUwHistoneHreInputStdRawDataRep1
wgEncodeUwHistoneHuvecH3k36me3StdRawDataRep1
wgEncodeUwHistoneHuvecH3k36me3StdRawDataRep2
wgEncodeUwHistoneHuvecInputStdRawDataRep1
wgEncodeUwHistoneK562H3k36me3StdRawDataRep1
wgEncodeUwHistoneK562H3k36me3StdRawDataRep2
wgEncodeUwHistoneK562InputStdRawDataRep1
wgEncodeUwHistoneNhekH3k36me3StdRawDataRep1
wgEncodeUwHistoneNhekH3k36me3StdRawDataRep2
wgEncodeUwHistoneNhekInputStdRawDataRep1
wgEncodeUwHistoneSaecH3k36me3StdRawDataRep1
wgEncodeUwHistoneSaecH3k36me3StdRawDataRep2
wgEncodeUwHistoneSaecInputStdRawDataRep1
wgEncodeUwHistoneSknshraH3k36me3StdRawDataRep1
wgEncodeUwHistoneSknshraH3k36me3StdRawDataRep2
wgEncodeUwHistoneSknshraInputStdRawDataRep1
mouse ES cells ChIP-seq data
Ctcf(GSM723015)
H3k27ac(GSM851278)
H3k4me3(GSM723017)
Input for Ctcf, H3k4me3 and H3k27ac(GSM723020)
H3k27me3(GSM307619)
Input for H3k27me3(GSM307625)
Nanog(SRR015149+SRR015150)
Oct4(SRR015151)
Input for Nanog and Oct4(SRR015157+SRR015158)
mouse ES cells RNA-Seq data
