# Supplementary material for: Clustering-local-unique-enriched-signals (CLUES) promotes identification of novel regulators of ES cell self-renewal and pluripotency
Source: PLoS One. 2018 Nov 6;13(11):e0206844. doi: 10.1371/journal.pone.0206844 (PMC6219791; doi:10.1371/journal.pone.0206844)
Supplement: S3 Table — (XLSX) [file pone.0206844.s020.xlsx]

## Sheet: Sheet1
Supplementary Table 3: The commands used by the methods to identify ERs and broad E-signals from ChIP-Seq datasets
Narrow peaks
The command to run MACS2 is,
macs2 callpeak -t case.bed -c control.bed -f BED -g hs --call-summits -n case --outdir ./macs2
The command to run MUSIC (download at 20141223) is,
mkdir chip; mkdir input
samtools view case.bam | /MUSIC-master/bin/MUSIC -preprocess SAM stdin chip/
samtools view control.bam | /MUSIC-master/bin/MUSIC -preprocess SAM stdin input/
mkdir chip/sorted; mkdir chip/dedup; mkdir input/sorted; mkdir input/dedup
/MUSIC-master/bin/MUSIC -sort_reads chip chip/sorted
/MUSIC-master/bin/MUSIC -sort_reads input input/sorted
/MUSIC-master/bin/MUSIC -remove_duplicates chip/sorted 2 chip/dedup
/MUSIC-master/bin/MUSIC -remove_duplicates input/sorted 2 input/dedup
cp ../chrIDforMUSIC/chr_ids.txt chip/dedup
cp ../chrIDforMUSIC/chr_ids.txt input/dedup
/MUSIC-master/bin/MUSIC -get_TF_peaks -chip chip/dedup -control input/dedup -mapp /MUSIC-master/hg19_50bp -l_mapp 50
The command to run PeakRanger (version 1.18) is,
/bin/peakranger ranger -d case.bed -c control.bed --format bed -o case
The command to run SISSRs (version 1.4) is,
./sissrs.pl -i case.bed -o casePeak.bed -s 3137161264 -b control.bed -t
SERs
The command to run MACS2 is,
macs2 callpeak -t case.bed -c control.bed -f BED -g hs --broad -n case --outdir ./macs2
The command to run MUSIC (download at 20141223) is,
mkdir chip; mkdir input
samtools view case.bam | /MUSIC-master/bin/MUSIC -preprocess SAM stdin chip/
samtools view control.bam | /MUSIC-master/bin/MUSIC -preprocess SAM stdin input/
mkdir chip/sorted; mkdir chip/dedup; mkdir input/sorted; mkdir input/dedup
/MUSIC-master/bin/MUSIC -sort_reads chip chip/sorted
/MUSIC-master/bin/MUSIC -sort_reads input input/sorted
/MUSIC-master/bin/MUSIC -remove_duplicates chip/sorted 2 chip/dedup
/MUSIC-master/bin/MUSIC -remove_duplicates input/sorted 2 input/dedup
cp ../chrIDforMUSIC/chr_ids.txt chip/dedup
cp ../chrIDforMUSIC/chr_ids.txt input/dedup
/MUSIC-master/bin/MUSIC -get_multiscale_punctate_ERs -chip chip/dedup -control input/dedup -mapp /MUSIC-master/hg19_36bp -l_mapp 36
The command to run SICER (version 1.1) is,
sh /SICER.sh ./ex case.bed control.bed . mm9 1 200 175 0.8 600 0.05
LERs
The command to run PeakRanger (version 1.18) is,
/bin/peakranger bcp -d case.bed -c control.bed --format bed -o case
The command to run MUSIC (download at 20141223) is,
mkdir chip; mkdir input
samtools view case.bam | /MUSIC-master/bin/MUSIC -preprocess SAM stdin chip/
samtools view control.bam | /MUSIC-master/bin/MUSIC -preprocess SAM stdin input/
mkdir chip/sorted; mkdir chip/dedup; mkdir input/sorted; mkdir input/dedup
/MUSIC-master/bin/MUSIC -sort_reads chip chip/sorted
/MUSIC-master/bin/MUSIC -sort_reads input input/sorted
/MUSIC-master/bin/MUSIC -remove_duplicates chip/sorted 2 chip/dedup
/MUSIC-master/bin/MUSIC -remove_duplicates input/sorted 2 input/dedup
cp ../chrIDforMUSIC/chr_ids.txt chip/dedup
cp ../chrIDforMUSIC/chr_ids.txt input/dedup
/MUSIC-master/bin/MUSIC - get_multiscale_broad_ERs -chip chip/dedup -control input/dedup -mapp /MUSIC-master/hg19_36bp -l_mapp 36
The command to run SICER (version 1.1) is,
sh /SICER.sh ./ex case.bed control.bed . hg19 1 200 175 0.8 600 0.05
