# Supplementary material for: Clustering-local-unique-enriched-signals (CLUES) promotes identification of novel regulators of ES cell self-renewal and pluripotency
Source: PLoS One. 2018 Nov 6;13(11):e0206844. doi: 10.1371/journal.pone.0206844 (PMC6219791; doi:10.1371/journal.pone.0206844)
Supplement: S4 Table — (XLSX) [file pone.0206844.s021.xlsx]

## Sheet: Sheet1
Supplementary Tabel 4: Ratio of reliable-ERs-rate curves between CLUES and the other methods
Data set	vs MACS2	vs MUSIC	vs PeakRanger	vs SISSRs
Ctcf
2xPCR Dex Ctcf A549 Rep1	1.0007	0.98613	0.999688	0.992051
2xPCR Dex Ctcf A549 Rep2	1.00026	0.971586	0.979054	0.988794
2xPCR Etoh Ctcf A549 Rep1	1.00053	0.990394	0.99992	0.984815
2xPCR Etoh Ctcf A549 Rep2	0.999864	0.981609	0.998738	0.988026
1xPCR Ctcf Ecc Rep1	0.999855	0.983961	0.981126	0.984729
1xPCR Ctcf Ecc Rep2	0.999253	0.975161	0.981892	0.986714
1xPCR Ctcf H1hesc Rep1	1.00136	0.991262	0.999248	0.964481
1xPCR Ctcf H1hesc Rep2	0.997903	0.952872	0.985894	0.961497
1xPCR Ctcf Hct116 Rep1	0.996251	0.998282	0.980222	0.969798
1xPCR Ctcf Hct116 Rep2	0.996689	0.996369	0.99838	0.944171
1xPCR Ctcf Hepg2 Rep1	1.00354	0.989372	0.999021	0.97429
1xPCR Ctcf Hepg2 Rep2	1.00012	0.989418	1.00029	0.972813
2xPCR Ctcf K562 Rep1	1.00201	0.98668	0.995823	0.972648
2xPCR Ctcf K562 Rep2	1.00133	0.991031	0.998462	0.974389
1xPCR Ctcf K562 Rep1	1.00427	0.931569	0.936934	0.964761
1xPCR Ctcf K562 Rep2	1.00654	0.926895	0.953768	0.939715
1xPCR Ctcf Mcf7 Rep1	1.00002	0.994307	0.999674	0.96384
1xPCR Ctcf Mcf7 Rep2	1.00113	0.993229	0.998649	0.970304
1xPCR Ctcf Sknsh Rep1	1.00113	0.988501	0.999011	0.984621
1xPCR Ctcf Sknsh Rep2	1.0021	0.97823	0.997739	0.987206
1xPCR Ctcf T47d Rep1	0.999283	0.989811	0.977303	0.986693
1xPCR Ctcf T47d Rep2	1.00036	0.975992	0.988182	0.939021
Nrsf
1xPCR Nrsf A549 Rep1	1.04359	1.01987	0.953336	0.996385
1xPCR Nrsf A549 Rep2	1.04225	1.01917	0.987911	1.07891
1xPCR Nrsf Ecc Rep1	0.978092	0.980921	0.996635	0.930837
1xPCR Nrsf Ecc Rep2	0.97602	0.970937	0.999504	0.92447
2xPCR Nrsf Gm12878 Rep1	1.00626	0.655432	0.998459	0.976589
2xPCR Nrsf Gm12878 Rep2	1.04334	0.957164	0.950657	0.98321
3xPCR Nrsf Gm12878 Rep1	0.975782	0.96647	0.998866	0.922684
3xPCR Nrsf Gm12878 Rep2	0.99304	0.962795	0.997774	0.954805
1xPCR Nrsf H1hesc Rep1	0.991015	0.968541	0.999579	0.938728
1xPCR Nrsf H1hesc Rep2	0.982893	0.969166	1.00115	0.935578
1xPCR Nrsf Hct116 Rep1	0.992519	0.801993	0.954623	0.951212
1xPCR Nrsf Hct116 Rep2	0.985726	0.791374	0.989223	0.949572
2xPCR Nrsf Helas3 Rep1	0.996437	0.967169	1.00393	0.957654
2xPCR Nrsf Helas3 Rep2	0.99144	0.726709	1.00701	0.958192
3xPCR Nrsf Hepg2 Rep1	0.999895	0.950022	1.00151	0.976241
3xPCR Nrsf Hepg2 Rep2	0.989291	0.97395	1.00541	0.94504
1xPCR Nrsf Hepg2 Rep1	0.996023	0.975534	0.999875	0.953668
1xPCR Nrsf Hepg2 Rep2	1.02754	0.98755	0.989171	1.02593
1xPCR Nrsf Hl60 Rep1	1.0287	1.0049	1.00054	1.01848
1xPCR Nrsf Hl60 Rep2	0.980123	0.951624	0.989004	0.945217
1xPCR Nrsf K562 Rep1	1.00099	0.950358	0.970424	0.855345
1xPCR Nrsf K562 Rep2	1.00041	0.972811	0.977199	0.931649
1xPCR Nrsf Mcf7 Rep1	0.996381	0.968533	1.00003	0.952929
1xPCR Nrsf Mcf7 Rep2	1.00879	0.976729	0.998118	0.976711
3xPCR Nrsf Panc1 Rep1	0.987143	0.963762	0.998168	0.974298
3xPCR Nrsf Panc1 Rep2	0.994856	0.976889	0.99996	0.969407
1xPCR V0416101 Nrsf Panc1 Rep1	1.01357	0.905775	0.962759	1.00425
1xPCR V0416101 Nrsf Panc1 Rep2	1.02792	0.984943	0.980511	1.02409
1xPCR V0422111 Nrsf Panc1 Rep1	1.0003	0.688593	0.986563	0.951047
1xPCR V0422111 Nrsf Panc1 Rep2	0.999895	0.97957	0.991223	0.96428
3xPCR Nrsf Pfsk1 Rep1	1.006	0.954006	0.999384	0.992951
3xPCR Nrsf Pfsk1 Rep2	1.00431	0.949508	1.00646	0.984328
1xPCR Nrsf Pfsk1 Rep1	1.00788	0.539423	0.998441	0.975452
1xPCR Nrsf Pfsk1 Rep2	1.00763	0.968465	0.993153	0.991914
3xPCR Nrsf Sknsh Rep1	1.0127	0.958065	1.00212	0.994276
3xPCR Nrsf Sknsh Rep2	1.03401	0.963641	0.98083	1.01141
1xPCR Nrsf Sknsh Rep1	1.00021	0.529759	0.971533	0.942208
1xPCR Nrsf Sknsh Rep2	0.99761	0.953715	0.934292	0.911225
3xPCR Nrsf U87 Rep1	1.009	0.954024	0.999327	0.996293
3xPCR Nrsf U87 Rep1	0.996944	0.940809	1.00621	0.962413
	Ratios >1.01, which suggests CLUES has lower PPV than the rival method ("L")
	0.99<=Ratios <=1.01, which suggests CLUES has equal PPV with the rival method ("E")
	Ratios <0.99, which suggests CLUES has higher PPV than the rival method ("H")
