# Supplementary material for: Clustering-local-unique-enriched-signals (CLUES) promotes identification of novel regulators of ES cell self-renewal and pluripotency
Source: PLoS One. 2018 Nov 6;13(11):e0206844. doi: 10.1371/journal.pone.0206844 (PMC6219791; doi:10.1371/journal.pone.0206844)
Supplement: S5 Table — (XLSX) [file pone.0206844.s022.xlsx]

## Sheet: Sheet1
Supplementary Table 5: Number of genes associated with top 100 broad H3K4me3 E-signals prioritized by CLUES, MACS2 and MUSIC
Datasets	CLUES	MACS2	MUSIC
wgEncodeUwHistoneA549H3k4me3StdRawDataRep1	136	117	129
wgEncodeUwHistoneA549H3k4me3StdRawDataRep2	135	118	140
wgEncodeUwHistoneAg04449H3k4me3StdRawDataRep1	134	101	116
wgEncodeUwHistoneAg04449H3k4me3StdRawDataRep2	139	98	119
wgEncodeUwHistoneAg04450H3k4me3StdRawDataRep1	139	99	124
wgEncodeUwHistoneAg04450H3k4me3StdRawDataRep2	135	96	119
wgEncodeUwHistoneAg09309H3k4me3StdRawDataRep1	136	81	127
wgEncodeUwHistoneAg09309H3k4me3StdRawDataRep2	137	68	123
wgEncodeUwHistoneAg09319H3k4me3StdRawDataRep1	131	101	121
wgEncodeUwHistoneAg09319H3k4me3StdRawDataRep2	133	99	112
wgEncodeUwHistoneAg10803H3k4me3StdRawDataRep1	136	97	124
wgEncodeUwHistoneAg10803H3k4me3StdRawDataRep2	136	93	125
wgEncodeUwHistoneAoafH3k4me3StdRawDataRep1	133	98	127
wgEncodeUwHistoneAoafH3k4me3StdRawDataRep2	128	110	126
wgEncodeUwHistoneBe2cH3k4me3StdRawDataRep1	132	121	138
wgEncodeUwHistoneBe2cH3k4me3StdRawDataRep2	134	124	140
wgEncodeUwHistoneBjH3k4me3StdRawDataRep1	133	87	121
wgEncodeUwHistoneBjH3k4me3StdRawDataRep2	134	85	120
wgEncodeUwHistoneCaco2H3k4me3StdRawDataRep1	138	121	132
wgEncodeUwHistoneCaco2H3k4me3StdRawDataRep2	137	117	136
wgEncodeUwHistoneCd20ro01778H3k4me3StdRawDataRep1	118	92	129
wgEncodeUwHistoneCd20ro01778H3k4me3StdRawDataRep2	116	81	128
wgEncodeUwHistoneCd20ro01794H3k4me3StdRawDataRep3	116	89	125
wgEncodeUwHistoneGm06990H3k4me3StdRawDataRep1	132	107	134
wgEncodeUwHistoneGm06990H3k4me3StdRawDataRep2	137	103	133
wgEncodeUwHistoneGm12864H3k4me3StdRawDataRep1	139	129	140
wgEncodeUwHistoneGm12865H3k4me3StdRawDataRep1	129	110	135
wgEncodeUwHistoneGm12878H3k4me3StdRawDataRep1	133	110	136
wgEncodeUwHistoneGm12878H3k4me3StdRawDataRep2	133	114	134
wgEncodeUwHistoneH7esH3k4me3StdDiffa14dRawDataRep1	118	100	116
wgEncodeUwHistoneH7esH3k4me3StdDiffa14dRawDataRep2	119	68	126
wgEncodeUwHistoneH7esH3k4me3StdDiffa2dRawDataRep1	127	90	126
wgEncodeUwHistoneH7esH3k4me3StdDiffa2dRawDataRep2	126	97	131
wgEncodeUwHistoneH7esH3k4me3StdDiffa5dRawDataRep1	121	111	123
wgEncodeUwHistoneH7esH3k4me3StdDiffa5dRawDataRep2	130	89	122
wgEncodeUwHistoneH7esH3k4me3StdDiffa9dRawDataRep1	124	85	132
wgEncodeUwHistoneH7esH3k4me3StdDiffa9dRawDataRep2	129	77	132
wgEncodeUwHistoneH7esH3k4me3StdRawDataRep1	121	101	122
wgEncodeUwHistoneH7esH3k4me3StdRawDataRep2	119	69	125
wgEncodeUwHistoneHacH3k4me3StdRawDataRep1	126	103	122
wgEncodeUwHistoneHacH3k4me3StdRawDataRep2	136	117	123
wgEncodeUwHistoneHaspH3k4me3StdRawDataRep1	138	100	125
wgEncodeUwHistoneHaspH3k4me3StdRawDataRep2	139	93	131
wgEncodeUwHistoneHbmecH3k4me3StdRawDataRep1	125	97	124
wgEncodeUwHistoneHbmecH3k4me3StdRawDataRep2	128	95	121
wgEncodeUwHistoneHcfaaH3k4me3StdRawDataRep1	130	106	124
wgEncodeUwHistoneHcfH3k4me3StdRawDataRep1	118	63	129
wgEncodeUwHistoneHcfH3k4me3StdRawDataRep2	128	83	135
wgEncodeUwHistoneHcmH3k4me3StdRawDataRep1	124	90	116
wgEncodeUwHistoneHcmH3k4me3StdRawDataRep2	123	91	118
wgEncodeUwHistoneHcpeH3k4me3StdRawDataRep1	125	88	126
wgEncodeUwHistoneHcpeH3k4me3StdRawDataRep2	126	97	126
wgEncodeUwHistoneHct116H3k4me3StdRawDataRep1	167	137	151
wgEncodeUwHistoneHct116H3k4me3StdRawDataRep2	168	136	147
wgEncodeUwHistoneHeeH3k4me3StdRawDataRep1	134	108	124
wgEncodeUwHistoneHeeH3k4me3StdRawDataRep2	132	103	128
wgEncodeUwHistoneHek293H3k4me3StdRawDataRep1	138	94	132
wgEncodeUwHistoneHek293H3k4me3StdRawDataRep2	140	84	131
wgEncodeUwHistoneHelas3H3k4me3StdRawDataRep1	146	112	139
wgEncodeUwHistoneHelas3H3k4me3StdRawDataRep2	139	111	128
wgEncodeUwHistoneHepg2H3k4me3StdRawDataRep1	132	121	133
wgEncodeUwHistoneHepg2H3k4me3StdRawDataRep2	128	119	131
wgEncodeUwHistoneHffH3k4me3StdRawDataRep1	137	115	125
wgEncodeUwHistoneHffmycH3k4me3StdRawDataRep1	163	129	137
wgEncodeUwHistoneHffmycH3k4me3StdRawDataRep2	156	134	133
wgEncodeUwHistoneHl60H3k4me3StdRawDataRep1	140	89	131
wgEncodeUwHistoneHl60H3k4me3StdRawDataRep2	146	92	138
wgEncodeUwHistoneHmecH3k4me3StdRawDataRep1	128	88	128
wgEncodeUwHistoneHmecH3k4me3StdRawDataRep2	128	89	119
wgEncodeUwHistoneHmfH3k4me3StdRawDataRep1	136	107	126
wgEncodeUwHistoneHmfH3k4me3StdRawDataRep2	139	95	129
wgEncodeUwHistoneK562H3k4me3StdZnff41b2RawDataRep1	144	107	135
wgEncodeUwHistoneK562H3k4me3StdZnff41b2RawDataRep2	147	107	150
wgEncodeUwHistoneK562H3k4me3StdZnfp5RawDataRep1	140	113	139
wgEncodeUwHistoneK562H3k4me3StdZnfp5RawDataRep2	149	117	147
wgEncodeUwHistoneLncapH3k4me3StdRawDataRep1	159	139	157
wgEncodeUwHistoneLncapH3k4me3StdRawDataRep2	158	135	152
wgEncodeUwHistoneMcf7H3k4me3StdRawDataRep1	132	124	128
wgEncodeUwHistoneMcf7H3k4me3StdRawDataRep2	132	126	130
wgEncodeUwHistoneMonocd14ro1746H3k4me3StdRawDataRep1	127	86	119
wgEncodeUwHistoneNb4H3k4me3StdRawDataRep1	138	118	137
wgEncodeUwHistoneNhdfneoH3k4me3StdRawDataRep1	135	105	130
wgEncodeUwHistoneNhdfneoH3k4me3StdRawDataRep2	143	109	131
wgEncodeUwHistoneNhekH3k4me3StdRawDataRep1	125	100	124
wgEncodeUwHistoneNhekH3k4me3StdRawDataRep2	130	97	119
wgEncodeUwHistoneNhlfH3k4me3StdRawDataRep1	144	121	124
wgEncodeUwHistoneNhlfH3k4me3StdRawDataRep2	143	120	124
wgEncodeUwHistonePanc1H3k4me3StdRawDataRep1	153	110	141
wgEncodeUwHistonePanc1H3k4me3StdRawDataRep2	143	122	132
wgEncodeUwHistoneRptecH3k4me3StdRawDataRep1	143	109	129
wgEncodeUwHistoneRptecH3k4me3StdRawDataRep2	150	110	136
wgEncodeUwHistoneSaecH3k4me3StdRawDataRep1	121	85	116
wgEncodeUwHistoneSaecH3k4me3StdRawDataRep2	125	86	125
wgEncodeUwHistoneSkmcH3k4me3StdRawDataRep1	142	113	126
wgEncodeUwHistoneSkmcH3k4me3StdRawDataRep2	135	107	124
wgEncodeUwHistoneSknmcH3k4me3StdRawDataRep1	135	116	131
wgEncodeUwHistoneSknmcH3k4me3StdRawDataRep2	127	106	131
wgEncodeUwHistoneSknshraH3k4me3StdRawDataRep1	132	114	138
wgEncodeUwHistoneSknshraH3k4me3StdRawDataRep2	136	117	135
wgEncodeUwHistoneWerirb1H3k4me3StdRawDataRep1	128	109	132
wgEncodeUwHistoneWerirb1H3k4me3StdRawDataRep2	127	109	130
wgEncodeUwHistoneWi38H3k4me3OhtamStdRawDataRep1	137	124	124
wgEncodeUwHistoneWi38H3k4me3OhtamStdRawDataRep2	139	108	125
wgEncodeUwHistoneWi38H3k4me3StdRawDataRep1	134	108	120
wgEncodeUwHistoneWi38H3k4me3StdRawDataRep2	134	110	119
