# Supplementary material for: Clustering-local-unique-enriched-signals (CLUES) promotes identification of novel regulators of ES cell self-renewal and pluripotency
Source: PLoS One. 2018 Nov 6;13(11):e0206844. doi: 10.1371/journal.pone.0206844 (PMC6219791; doi:10.1371/journal.pone.0206844)
Supplement: S6 Table — (XLSX) [file pone.0206844.s023.xlsx]

## Sheet: Sheet1
Supplementary Table 6: GO terms of top 100 broad E-signals identified by CLUES, MUSIC and MACS2 from H3K4me3 ChIP-seq datasets of H7esDiffa14d rep1 from ENCODE
Method	Goterm	TermDiscription	Pvalue	GeneNumber
CLUES	GO:0007507	heart development	1.41791e-35	38
CLUES	GO:0072358	cardiovascular system development	4.45463e-32	43
CLUES	GO:0072359	circulatory system development	4.45463e-32	43
CLUES	GO:0009888	tissue development	8.20901e-31	53
CLUES	GO:0003007	heart morphogenesis	7.22914e-30	27
CLUES	GO:0003205	cardiac chamber development	6.13402e-27	22
CLUES	GO:0061061	muscle structure development	2.74392e-25	32
CLUES	GO:0003206	cardiac chamber morphogenesis	4.49476e-25	20
CLUES	GO:0048738	cardiac muscle tissue development	1.16696e-24	22
CLUES	GO:0048729	tissue morphogenesis	1.49404e-24	32
CLUES	GO:0009887	organ morphogenesis	2.52002e-24	38
CLUES	GO:0003231	cardiac ventricle development	2.60439e-24	19
CLUES	GO:0048513	organ development	2.81392e-24	59
CLUES	GO:0009653	anatomical structure morphogenesis	3.00274e-24	56
CLUES	GO:0009790	embryo development	1.17804e-23	40
CLUES	GO:0051239	regulation of multicellular organismal process	1.18306e-23	53
CLUES	GO:0014706	striated muscle tissue development	6.34498e-23	26
CLUES	GO:0060411	cardiac septum morphogenesis	1.04266e-22	15
CLUES	GO:0060537	muscle tissue development	1.87941e-22	26
CLUES	GO:0003279	cardiac septum development	3.59845e-22	16
CLUES	GO:0035295	tube development	4.603e-22	29
CLUES	GO:0030154	cell differentiation	9.1161e-22	61
CLUES	GO:0035051	cardiocyte differentiation	1.17621e-21	18
CLUES	GO:0048731	system development	1.98347e-21	65
CLUES	GO:0048856	anatomical structure development	6.52172e-21	69
CLUES	GO:0007517	muscle organ development	1.32261e-20	25
CLUES	GO:0048863	stem cell differentiation	1.53615e-20	24
CLUES	GO:0048598	embryonic morphogenesis	2.20988e-20	29
CLUES	GO:0060429	epithelium development	2.31823e-20	33
CLUES	GO:0048869	cellular developmental process	2.39041e-20	61
CLUES	GO:0035239	tube morphogenesis	3.9253e-20	24
CLUES	GO:0007275	multicellular organismal development	4.34179e-20	69
CLUES	GO:0048568	embryonic organ development	5.55449e-20	26
CLUES	GO:0042692	muscle cell differentiation	1.02813e-19	23
CLUES	GO:0050793	regulation of developmental process	1.34121e-19	45
CLUES	GO:0001944	vasculature development	1.48546e-19	29
CLUES	GO:0045595	regulation of cell differentiation	1.85743e-19	39
CLUES	GO:0060562	epithelial tube morphogenesis	1.93182e-19	23
CLUES	GO:0043009	chordate embryonic development	4.31598e-19	29
CLUES	GO:0009792	embryo development ending in birth or egg hatching	5.7276e-19	29
CLUES	GO:0002009	morphogenesis of an epithelium	6.19127e-19	25
CLUES	GO:0051146	striated muscle cell differentiation	7.4363e-19	20
CLUES	GO:0044707	single-multicellular organism process	7.44829e-19	76
CLUES	GO:2000026	regulation of multicellular organismal development	1.1779e-18	39
CLUES	GO:0048519	negative regulation of biological process	1.49596e-18	61
CLUES	GO:0055007	cardiac muscle cell differentiation	1.70244e-18	15
CLUES	GO:0003151	outflow tract morphogenesis	2.48936e-18	13
CLUES	GO:0032502	developmental process	2.95868e-18	71
CLUES	GO:0048646	anatomical structure formation involved in morphogenesis	7.79885e-18	33
CLUES	GO:0032501	multicellular organismal process	8.53428e-18	76
CLUES	GO:0044767	single-organism developmental process	1.05984e-17	70
CLUES	GO:0003281	ventricular septum development	2.04942e-17	12
CLUES	GO:0048523	negative regulation of cellular process	2.39555e-17	57
CLUES	GO:0003208	cardiac ventricle morphogenesis	4.36089e-17	13
CLUES	GO:0010468	regulation of gene expression	9.98588e-17	60
CLUES	GO:0009889	regulation of biosynthetic process	1.73276e-16	59
CLUES	GO:0042127	regulation of cell proliferation	1.74447e-16	37
CLUES	GO:0031323	regulation of cellular metabolic process	2.35373e-16	68
CLUES	GO:0003209	cardiac atrium morphogenesis	2.52293e-16	10
CLUES	GO:0010556	regulation of macromolecule biosynthetic process	4.14042e-16	57
CLUES	GO:0080090	regulation of primary metabolic process	4.15492e-16	67
CLUES	GO:2000112	regulation of cellular macromolecule biosynthetic process	4.78122e-16	56
CLUES	GO:0031326	regulation of cellular biosynthetic process	5.31407e-16	58
CLUES	GO:0003207	cardiac chamber formation	7.85557e-16	8
CLUES	GO:0001568	blood vessel development	8.05273e-16	23
CLUES	GO:0003230	cardiac atrium development	9.37069e-16	10
CLUES	GO:0007389	pattern specification process	1.62606e-15	23
CLUES	GO:0008284	positive regulation of cell proliferation	1.7467e-15	28
CLUES	GO:0048468	cell development	2.30227e-15	40
CLUES	GO:0009892	negative regulation of metabolic process	2.8327e-15	40
CLUES	GO:0019219	regulation of nucleobase-containing compound metabolic process	6.50687e-15	58
CLUES	GO:0006357	regulation of transcription from RNA polymerase II promoter	6.95601e-15	36
CLUES	GO:0060485	mesenchyme development	7.02517e-15	15
CLUES	GO:0031324	negative regulation of cellular metabolic process	7.58322e-15	38
CLUES	GO:0019222	regulation of metabolic process	1.5242e-14	69
CLUES	GO:0055008	cardiac muscle tissue morphogenesis	1.75977e-14	11
CLUES	GO:0060419	heart growth	1.75977e-14	11
CLUES	GO:0045596	negative regulation of cell differentiation	1.96401e-14	23
CLUES	GO:0051171	regulation of nitrogen compound metabolic process	1.98509e-14	58
CLUES	GO:0060255	regulation of macromolecule metabolic process	2.01038e-14	63
CLUES	GO:0050794	regulation of cellular process	2.03319e-14	84
CLUES	GO:0051093	negative regulation of developmental process	2.62798e-14	25
CLUES	GO:0008283	cell proliferation	2.70731e-14	39
CLUES	GO:0006355	regulation of transcription, DNA-templated	4.12041e-14	51
CLUES	GO:0051252	regulation of RNA metabolic process	4.36969e-14	52
CLUES	GO:0006366	transcription from RNA polymerase II promoter	5.42947e-14	37
CLUES	GO:0060412	ventricular septum morphogenesis	5.76345e-14	9
CLUES	GO:0060415	muscle tissue morphogenesis	6.26913e-14	11
CLUES	GO:2001141	regulation of RNA biosynthetic process	6.9227e-14	51
CLUES	GO:0045165	cell fate commitment	1.13319e-13	17
CLUES	GO:0010628	positive regulation of gene expression	1.40555e-13	32
CLUES	GO:0050789	regulation of biological process	1.61954e-13	85
CLUES	GO:0031327	negative regulation of cellular biosynthetic process	1.7065e-13	31
CLUES	GO:0048644	muscle organ morphogenesis	1.9453e-13	11
CLUES	GO:0010605	negative regulation of macromolecule metabolic process	2.47558e-13	36
CLUES	GO:0009890	negative regulation of biosynthetic process	2.58423e-13	31
CLUES	GO:0000122	negative regulation of transcription from RNA polymerase II promoter	2.78993e-13	23
CLUES	GO:0035050	embryonic heart tube development	3.28192e-13	11
CLUES	GO:0010002	cardioblast differentiation	4.82455e-13	8
CLUES	GO:0048562	embryonic organ morphogenesis	5.30726e-13	17
CLUES	GO:0001947	heart looping	5.34921e-13	10
CLUES	GO:0006351	transcription, DNA-templated	5.58941e-13	52
CLUES	GO:0035265	organ growth	5.62808e-13	12
CLUES	GO:0048518	positive regulation of biological process	6.48349e-13	57
CLUES	GO:2000113	negative regulation of cellular macromolecule biosynthetic process	6.94977e-13	29
CLUES	GO:0003002	regionalization	7.66265e-13	18
CLUES	GO:0055001	muscle cell development	8.2023e-13	13
CLUES	GO:0051094	positive regulation of developmental process	9.04798e-13	26
CLUES	GO:0007178	transmembrane receptor protein serine/threonine kinase signaling pathway	1.21789e-12	17
CLUES	GO:0060420	regulation of heart growth	1.29315e-12	9
CLUES	GO:1901362	organic cyclic compound biosynthetic process	1.45283e-12	56
CLUES	GO:0003143	embryonic heart tube morphogenesis	1.45346e-12	10
CLUES	GO:0065007	biological regulation	1.47623e-12	86
CLUES	GO:0060038	cardiac muscle cell proliferation	1.67261e-12	9
CLUES	GO:0019438	aromatic compound biosynthetic process	1.77786e-12	55
CLUES	GO:0048699	generation of neurons	1.8032e-12	31
CLUES	GO:0032774	RNA biosynthetic process	1.90207e-12	52
CLUES	GO:0022603	regulation of anatomical structure morphogenesis	2.23508e-12	24
CLUES	GO:0010558	negative regulation of macromolecule biosynthetic process	2.26272e-12	29
CLUES	GO:0014855	striated muscle cell proliferation	2.73736e-12	9
CLUES	GO:2000736	regulation of stem cell differentiation	2.79354e-12	11
CLUES	GO:0034654	nucleobase-containing compound biosynthetic process	3.52726e-12	54
CLUES	GO:0045893	positive regulation of transcription, DNA-templated	3.62953e-12	29
CLUES	GO:0030855	epithelial cell differentiation	4.12532e-12	21
CLUES	GO:0048514	blood vessel morphogenesis	5.67352e-12	18
CLUES	GO:0009059	macromolecule biosynthetic process	6.21169e-12	59
CLUES	GO:0051253	negative regulation of RNA metabolic process	6.35292e-12	27
CLUES	GO:0055002	striated muscle cell development	6.37418e-12	12
CLUES	GO:0055024	regulation of cardiac muscle tissue development	6.7852e-12	9
CLUES	GO:0034645	cellular macromolecule biosynthetic process	6.96196e-12	58
CLUES	GO:0010557	positive regulation of macromolecule biosynthetic process	7.10117e-12	31
CLUES	GO:0018130	heterocycle biosynthetic process	7.67212e-12	54
CLUES	GO:0022008	neurogenesis	7.87495e-12	31
CLUES	GO:0007368	determination of left/right symmetry	7.97238e-12	11
CLUES	GO:0051891	positive regulation of cardioblast differentiation	8.27147e-12	5
CLUES	GO:0030182	neuron differentiation	8.45946e-12	29
CLUES	GO:0045935	positive regulation of nucleobase-containing compound metabolic process	8.72859e-12	31
CLUES	GO:1902680	positive regulation of RNA biosynthetic process	9.25041e-12	29
CLUES	GO:0003211	cardiac ventricle formation	1.00016e-11	6
CLUES	GO:0055017	cardiac muscle tissue growth	1.03285e-11	9
CLUES	GO:0045892	negative regulation of transcription, DNA-templated	1.14224e-11	26
CLUES	GO:0060047	heart contraction	1.18607e-11	13
CLUES	GO:0009891	positive regulation of biosynthetic process	1.2278e-11	32
CLUES	GO:0003015	heart process	1.28744e-11	13
CLUES	GO:0051173	positive regulation of nitrogen compound metabolic process	1.44933e-11	31
CLUES	GO:0051254	positive regulation of RNA metabolic process	1.50178e-11	29
CLUES	GO:0044271	cellular nitrogen compound biosynthetic process	1.51499e-11	54
CLUES	GO:0009855	determination of bilateral symmetry	1.63957e-11	11
CLUES	GO:1902679	negative regulation of RNA biosynthetic process	1.79789e-11	26
CLUES	GO:0009799	specification of symmetry	1.83998e-11	11
CLUES	GO:0030278	regulation of ossification	2.08104e-11	13
CLUES	GO:0035270	endocrine system development	2.48965e-11	12
CLUES	GO:0010629	negative regulation of gene expression	2.56903e-11	27
CLUES	GO:0061371	determination of heart left/right asymmetry	3.25861e-11	9
CLUES	GO:0048522	positive regulation of cellular process	3.97101e-11	51
CLUES	GO:0016202	regulation of striated muscle tissue development	3.98291e-11	11
CLUES	GO:0031328	positive regulation of cellular biosynthetic process	4.32131e-11	31
CLUES	GO:1901861	regulation of muscle tissue development	4.42663e-11	11
CLUES	GO:0008016	regulation of heart contraction	4.6362e-11	12
CLUES	GO:0048634	regulation of muscle organ development	4.91435e-11	11
CLUES	GO:0045934	negative regulation of nucleobase-containing compound metabolic process	6.0844e-11	27
CLUES	GO:0003012	muscle system process	6.89517e-11	16
CLUES	GO:2000738	positive regulation of stem cell differentiation	8.05133e-11	6
CLUES	GO:0051172	negative regulation of nitrogen compound metabolic process	8.64586e-11	27
CLUES	GO:0016070	RNA metabolic process	1.23115e-10	54
CLUES	GO:0001841	neural tube formation	1.39629e-10	10
CLUES	GO:0060413	atrial septum morphogenesis	1.40197e-10	6
CLUES	GO:0033002	muscle cell proliferation	1.45106e-10	11
CLUES	GO:0055013	cardiac muscle cell development	1.60956e-10	8
CLUES	GO:0003170	heart valve development	1.68662e-10	7
CLUES	GO:0006725	cellular aromatic compound metabolic process	1.86069e-10	65
CLUES	GO:0008285	negative regulation of cell proliferation	2.20906e-10	20
CLUES	GO:0045597	positive regulation of cell differentiation	2.20906e-10	20
CLUES	GO:0003229	ventricular cardiac muscle tissue development	2.39259e-10	8
CLUES	GO:0055006	cardiac cell development	2.39259e-10	8
CLUES	GO:0003197	endocardial cushion development	3.0055e-10	7
CLUES	GO:0060043	regulation of cardiac muscle cell proliferation	3.0055e-10	7
CLUES	GO:0046620	regulation of organ growth	3.35876e-10	9
CLUES	GO:0060284	regulation of cell development	3.4903e-10	20
CLUES	GO:0048638	regulation of developmental growth	3.53712e-10	11
CLUES	GO:0003215	cardiac right ventricle morphogenesis	3.70148e-10	6
CLUES	GO:0001503	ossification	3.72315e-10	15
CLUES	GO:0001701	in utero embryonic development	4.68289e-10	16
CLUES	GO:0007399	nervous system development	5.14488e-10	35
CLUES	GO:1901576	organic substance biosynthetic process	5.46637e-10	62
CLUES	GO:0003283	atrial septum development	5.69202e-10	6
CLUES	GO:0016331	morphogenesis of embryonic epithelium	5.82113e-10	11
CLUES	GO:0006139	nucleobase-containing compound metabolic process	5.88811e-10	63
CLUES	GO:0045944	positive regulation of transcription from RNA polymerase II promoter	6.52042e-10	22
CLUES	GO:0009719	response to endogenous stimulus	8.40875e-10	28
CLUES	GO:0044249	cellular biosynthetic process	8.42594e-10	61
CLUES	GO:0031325	positive regulation of cellular metabolic process	8.66048e-10	37
CLUES	GO:0006928	cellular component movement	9.63452e-10	31
CLUES	GO:0009893	positive regulation of metabolic process	9.63704e-10	38
CLUES	GO:0051890	regulation of cardioblast differentiation	1.02195e-09	5
CLUES	GO:0060021	palate development	1.05057e-09	9
CLUES	GO:0055021	regulation of cardiac muscle tissue growth	1.05745e-09	7
CLUES	GO:1901360	organic cyclic compound metabolic process	1.06111e-09	65
CLUES	GO:0009058	biosynthetic process	1.07365e-09	62
CLUES	GO:0010604	positive regulation of macromolecule metabolic process	1.09412e-09	36
CLUES	GO:0001838	embryonic epithelial tube formation	1.10839e-09	10
CLUES	GO:0072175	epithelial tube formation	1.21533e-09	10
CLUES	GO:0060045	positive regulation of cardiac muscle cell proliferation	1.23548e-09	6
CLUES	GO:0048732	gland development	1.24075e-09	14
CLUES	GO:0003164	His-Purkinje system development	1.39224e-09	4
CLUES	GO:0003166	bundle of His development	1.39224e-09	4
CLUES	GO:0007167	enzyme linked receptor protein signaling pathway	1.5214e-09	24
CLUES	GO:0050673	epithelial cell proliferation	1.80683e-09	14
CLUES	GO:0070848	response to growth factor	1.80971e-09	20
CLUES	GO:0048566	embryonic digestive tract development	2.03532e-09	7
CLUES	GO:0002065	columnar/cuboidal epithelial cell differentiation	2.0765e-09	9
CLUES	GO:0050678	regulation of epithelial cell proliferation	2.12738e-09	13
CLUES	GO:0050896	response to stimulus	2.18006e-09	71
CLUES	GO:0046483	heterocycle metabolic process	2.44845e-09	63
CLUES	GO:0048762	mesenchymal cell differentiation	2.45868e-09	10
CLUES	GO:0060070	canonical Wnt signaling pathway	2.47618e-09	12
CLUES	GO:0048565	digestive tract development	2.6749e-09	10
CLUES	GO:0048864	stem cell development	2.95109e-09	12
CLUES	GO:0048736	appendage development	2.98469e-09	11
CLUES	GO:0060173	limb development	2.98469e-09	11
CLUES	GO:0045823	positive regulation of heart contraction	3.34712e-09	6
CLUES	GO:0035148	tube formation	3.42836e-09	10
CLUES	GO:0048534	hematopoietic or lymphoid organ development	3.69083e-09	17
CLUES	GO:0048589	developmental growth	3.69859e-09	14
CLUES	GO:0003161	cardiac conduction system development	3.71057e-09	5
CLUES	GO:0044057	regulation of system process	3.86997e-09	15
CLUES	GO:0072001	renal system development	4.08684e-09	13
CLUES	GO:0040007	growth	4.24645e-09	22
CLUES	GO:0010467	gene expression	5.10234e-09	60
CLUES	GO:0090304	nucleic acid metabolic process	5.47639e-09	55
CLUES	GO:0055123	digestive system development	5.52052e-09	10
CLUES	GO:0006807	nitrogen compound metabolic process	5.91873e-09	66
CLUES	GO:0003179	heart valve morphogenesis	5.97804e-09	6
CLUES	GO:0003148	outflow tract septum morphogenesis	6.32986e-09	5
CLUES	GO:0090092	regulation of transmembrane receptor protein serine/threonine kinase signaling pathway	6.55257e-09	11
CLUES	GO:0071363	cellular response to growth factor stimulus	7.34944e-09	19
CLUES	GO:0071495	cellular response to endogenous stimulus	8.5254e-09	22
CLUES	GO:0002520	immune system development	8.78581e-09	17
CLUES	GO:0042221	response to chemical	8.90245e-09	44
CLUES	GO:0003013	circulatory system process	9.79316e-09	15
CLUES	GO:0010033	response to organic substance	1.05446e-08	36
CLUES	GO:0051240	positive regulation of multicellular organismal process	1.14151e-08	18
CLUES	GO:0021915	neural tube development	1.24281e-08	10
CLUES	GO:0034641	cellular nitrogen compound metabolic process	1.38462e-08	63
CLUES	GO:0014031	mesenchymal cell development	1.56069e-08	9
CLUES	GO:0035107	appendage morphogenesis	1.8778e-08	10
CLUES	GO:0035108	limb morphogenesis	1.8778e-08	10
CLUES	GO:0001655	urogenital system development	1.98609e-08	13
CLUES	GO:0030509	BMP signaling pathway	2.36129e-08	9
CLUES	GO:0009798	axis specification	2.40426e-08	8
CLUES	GO:0001501	skeletal system development	3.64222e-08	15
CLUES	GO:0048645	organ formation	3.9442e-08	7
CLUES	GO:0007417	central nervous system development	4.06799e-08	20
CLUES	GO:0001837	epithelial to mesenchymal transition	4.37218e-08	8
CLUES	GO:0060039	pericardium development	4.82583e-08	5
CLUES	GO:0051241	negative regulation of multicellular organismal process	5.05383e-08	14
CLUES	GO:0090257	regulation of muscle system process	5.16965e-08	10
CLUES	GO:0071560	cellular response to transforming growth factor beta stimulus	6.37708e-08	11
CLUES	GO:0071559	response to transforming growth factor beta	6.69744e-08	11
CLUES	GO:0045664	regulation of neuron differentiation	7.80902e-08	14
CLUES	GO:0071310	cellular response to organic substance	8.03976e-08	29
CLUES	GO:0031032	actomyosin structure organization	8.34554e-08	7
CLUES	GO:0016055	Wnt signaling pathway	8.42034e-08	13
CLUES	GO:0051716	cellular response to stimulus	8.75566e-08	59
CLUES	GO:0031076	embryonic camera-type eye development	9.67764e-08	6
CLUES	GO:0006936	muscle contraction	1.04466e-07	12
CLUES	GO:0003156	regulation of organ formation	1.14351e-07	6
CLUES	GO:0048557	embryonic digestive tract morphogenesis	1.19146e-07	5
CLUES	GO:0030239	myofibril assembly	1.3447e-07	6
CLUES	GO:0040011	locomotion	1.41789e-07	26
CLUES	GO:0055010	ventricular cardiac muscle tissue morphogenesis	1.57414e-07	6
CLUES	GO:0060389	pathway-restricted SMAD protein phosphorylation	1.57414e-07	6
CLUES	GO:0010941	regulation of cell death	1.60186e-07	25
CLUES	GO:0045667	regulation of osteoblast differentiation	1.61704e-07	8
CLUES	GO:0032989	cellular component morphogenesis	1.66048e-07	23
CLUES	GO:0060828	regulation of canonical Wnt signaling pathway	1.9497e-07	9
CLUES	GO:0033993	response to lipid	1.99835e-07	17
CLUES	GO:0032879	regulation of localization	2.09493e-07	28
CLUES	GO:0045778	positive regulation of ossification	2.4631e-07	6
CLUES	GO:0001843	neural tube closure	2.46339e-07	7
CLUES	GO:0006941	striated muscle contraction	2.56772e-07	8
CLUES	GO:0048870	cell motility	2.60711e-07	22
CLUES	GO:0060606	tube closure	2.71912e-07	7
CLUES	GO:0042981	regulation of apoptotic process	2.79345e-07	24
CLUES	GO:0045785	positive regulation of cell adhesion	2.96645e-07	9
CLUES	GO:0016477	cell migration	2.97604e-07	21
CLUES	GO:0001570	vasculogenesis	2.99685e-07	7
CLUES	GO:0002026	regulation of the force of heart contraction	3.20297e-07	5
CLUES	GO:0030097	hemopoiesis	3.28618e-07	14
CLUES	GO:0051098	regulation of binding	3.33877e-07	10
CLUES	GO:0043067	regulation of programmed cell death	3.39194e-07	24
CLUES	GO:0061138	morphogenesis of a branching epithelium	3.50147e-07	10
CLUES	GO:0060048	cardiac muscle contraction	3.62438e-07	7
CLUES	GO:0014070	response to organic cyclic compound	3.66534e-07	17
CLUES	GO:0051145	smooth muscle cell differentiation	3.72827e-07	6
CLUES	GO:0014020	primary neural tube formation	3.97743e-07	7
CLUES	GO:0010717	regulation of epithelial to mesenchymal transition	4.25264e-07	6
CLUES	GO:0031016	pancreas development	5.21491e-07	7
CLUES	GO:0042476	odontogenesis	5.21595e-07	8
CLUES	GO:0044260	cellular macromolecule metabolic process	5.54555e-07	66
CLUES	GO:2000826	regulation of heart morphogenesis	5.9948e-07	5
CLUES	GO:0007155	cell adhesion	6.03745e-07	21
CLUES	GO:0001763	morphogenesis of a branching structure	6.07047e-07	10
CLUES	GO:0051099	positive regulation of binding	6.20787e-07	7
CLUES	GO:0022610	biological adhesion	6.44501e-07	21
CLUES	GO:0007166	cell surface receptor signaling pathway	6.58149e-07	36
CLUES	GO:0003171	atrioventricular valve development	6.63399e-07	4
CLUES	GO:0051726	regulation of cell cycle	6.67888e-07	18
CLUES	GO:0065008	regulation of biological quality	7.15585e-07	38
CLUES	GO:0048596	embryonic camera-type eye morphogenesis	7.26236e-07	5
CLUES	GO:0009966	regulation of signal transduction	8.20596e-07	32
CLUES	GO:0030324	lung development	8.34537e-07	9
CLUES	GO:0002067	glandular epithelial cell differentiation	8.73248e-07	5
CLUES	GO:0045214	sarcomere organization	8.73248e-07	5
CLUES	GO:0007423	sensory organ development	8.73537e-07	14
CLUES	GO:0030326	embryonic limb morphogenesis	8.76453e-07	8
CLUES	GO:0035113	embryonic appendage morphogenesis	8.76453e-07	8
CLUES	GO:0048754	branching morphogenesis of an epithelial tube	8.77921e-07	9
CLUES	GO:0048546	digestive tract morphogenesis	8.82474e-07	6
CLUES	GO:0009612	response to mechanical stimulus	9.23244e-07	9
CLUES	GO:0090090	negative regulation of canonical Wnt signaling pathway	9.40615e-07	7
CLUES	GO:0050767	regulation of neurogenesis	9.43714e-07	14
CLUES	GO:0035886	vascular smooth muscle cell differentiation	9.53693e-07	4
CLUES	GO:0030323	respiratory tube development	9.70577e-07	9
CLUES	GO:0070887	cellular response to chemical stimulus	9.92858e-07	31
CLUES	GO:0010769	regulation of cell morphogenesis involved in differentiation	1.24737e-06	10
CLUES	GO:0033554	cellular response to stress	1.29389e-06	24
CLUES	GO:0003323	type B pancreatic cell development	1.32883e-06	4
CLUES	GO:0045445	myoblast differentiation	1.3674e-06	6
CLUES	GO:0070252	actin-mediated cell contraction	1.3674e-06	6
CLUES	GO:0045668	negative regulation of osteoblast differentiation	1.4592e-06	5
CLUES	GO:0010721	negative regulation of cell development	1.50456e-06	8
CLUES	GO:0048585	negative regulation of response to stimulus	1.57408e-06	20
CLUES	GO:0040013	negative regulation of locomotion	1.64684e-06	9
CLUES	GO:0051270	regulation of cellular component movement	1.6555e-06	15
CLUES	GO:0030900	forebrain development	1.66363e-06	12
CLUES	GO:0006937	regulation of muscle contraction	1.687e-06	8
CLUES	GO:0046546	development of primary male sexual characteristics	1.687e-06	8
CLUES	GO:0048048	embryonic eye morphogenesis	1.71137e-06	5
CLUES	GO:0007179	transforming growth factor beta receptor signaling pathway	1.72476e-06	9
CLUES	GO:0003309	type B pancreatic cell differentiation	1.80344e-06	4
CLUES	GO:0009968	negative regulation of signal transduction	2.05215e-06	18
CLUES	GO:0050679	positive regulation of epithelial cell proliferation	2.22745e-06	8
CLUES	GO:0031944	negative regulation of glucocorticoid metabolic process	2.29638e-06	3
CLUES	GO:0031947	negative regulation of glucocorticoid biosynthetic process	2.29638e-06	3
CLUES	GO:0090032	negative regulation of steroid hormone biosynthetic process	2.29638e-06	3
CLUES	GO:0021522	spinal cord motor neuron differentiation	2.31803e-06	5
CLUES	GO:0060541	respiratory system development	2.36492e-06	9
CLUES	GO:0002068	glandular epithelial cell development	2.39318e-06	4
CLUES	GO:0042693	muscle cell fate commitment	2.39318e-06	4
CLUES	GO:0061323	cell proliferation involved in heart morphogenesis	2.39318e-06	4
CLUES	GO:0030155	regulation of cell adhesion	2.44617e-06	11
CLUES	GO:0007369	gastrulation	2.48153e-06	8
CLUES	GO:0060393	regulation of pathway-restricted SMAD protein phosphorylation	2.67877e-06	5
CLUES	GO:0014033	neural crest cell differentiation	2.72843e-06	6
CLUES	GO:0046661	male sex differentiation	2.75984e-06	8
CLUES	GO:0090100	positive regulation of transmembrane receptor protein serine/threonine kinase signaling pathway	2.99098e-06	6
CLUES	GO:0022409	positive regulation of cell-cell adhesion	3.0822e-06	5
CLUES	GO:0003203	endocardial cushion morphogenesis	3.1147e-06	4
CLUES	GO:0035883	enteroendocrine cell differentiation	3.1147e-06	4
CLUES	GO:0023051	regulation of signaling	3.22353e-06	33
CLUES	GO:0001649	osteoblast differentiation	3.22683e-06	8
CLUES	GO:0043065	positive regulation of apoptotic process	3.39903e-06	12
CLUES	GO:0003006	developmental process involved in reproduction	3.41751e-06	13
CLUES	GO:0010646	regulation of cell communication	3.44125e-06	33
CLUES	GO:0030111	regulation of Wnt signaling pathway	3.48108e-06	9
CLUES	GO:0051960	regulation of nervous system development	3.52104e-06	14
CLUES	GO:0001525	angiogenesis	3.89438e-06	12
CLUES	GO:0002027	regulation of heart rate	3.90469e-06	6
CLUES	GO:0043068	positive regulation of programmed cell death	4.00076e-06	12
CLUES	GO:0023057	negative regulation of signaling	4.04284e-06	18
CLUES	GO:0023052	signaling	4.21603e-06	52
CLUES	GO:0044700	single organism signaling	4.21603e-06	52
CLUES	GO:0010648	negative regulation of cell communication	4.24652e-06	18
CLUES	GO:0003008	system process	4.30379e-06	23
CLUES	GO:0042493	response to drug	4.33544e-06	12
CLUES	GO:0003228	atrial cardiac muscle tissue development	4.57208e-06	3
CLUES	GO:0055009	atrial cardiac muscle tissue morphogenesis	4.57208e-06	3
CLUES	GO:0061308	cardiac neural crest cell development involved in heart development	4.57208e-06	3
CLUES	GO:0051101	regulation of DNA binding	4.63119e-06	6
CLUES	GO:0048583	regulation of response to stimulus	4.74917e-06	36
CLUES	GO:0006915	apoptotic process	4.77921e-06	26
CLUES	GO:0060548	negative regulation of cell death	4.83427e-06	16
CLUES	GO:0007548	sex differentiation	5.0808e-06	10
CLUES	GO:2000027	regulation of organ morphogenesis	5.55678e-06	8
CLUES	GO:0090287	regulation of cellular response to growth factor stimulus	5.82565e-06	8
CLUES	GO:0012501	programmed cell death	5.90048e-06	26
CLUES	GO:0030048	actin filament-based movement	5.92371e-06	6
CLUES	GO:0040012	regulation of locomotion	5.93062e-06	14
CLUES	GO:0043170	macromolecule metabolic process	5.9795e-06	68
CLUES	GO:0072132	mesenchyme morphogenesis	6.25084e-06	4
CLUES	GO:0021517	ventral spinal cord development	6.60957e-06	5
CLUES	GO:0051674	localization of cell	6.69816e-06	16
CLUES	GO:0007519	skeletal muscle tissue development	6.69928e-06	8
CLUES	GO:0007154	cell communication	6.85912e-06	52
CLUES	GO:0010942	positive regulation of cell death	6.91302e-06	12
CLUES	GO:0061448	connective tissue development	7.11964e-06	9
CLUES	GO:0051147	regulation of muscle cell differentiation	7.18141e-06	7
CLUES	GO:0040008	regulation of growth	7.30741e-06	14
CLUES	GO:0051153	regulation of striated muscle cell differentiation	7.49489e-06	6
CLUES	GO:0003357	noradrenergic neuron differentiation	7.96511e-06	3
CLUES	GO:0031946	regulation of glucocorticoid biosynthetic process	7.96511e-06	3
CLUES	GO:0032353	negative regulation of hormone biosynthetic process	7.96511e-06	3
CLUES	GO:0061307	cardiac neural crest cell differentiation involved in heart development	7.96511e-06	3
CLUES	GO:0008015	blood circulation	8.29562e-06	10
CLUES	GO:0048146	positive regulation of fibroblast proliferation	8.30742e-06	5
CLUES	GO:0007165	signal transduction	8.4411e-06	48
CLUES	GO:0030178	negative regulation of Wnt signaling pathway	8.99912e-06	7
MUSIC	GO:0007507	heart development	8.07101e-21	27
MUSIC	GO:0048738	cardiac muscle tissue development	1.48501e-18	18
MUSIC	GO:0072358	cardiovascular system development	3.07885e-17	30
MUSIC	GO:0072359	circulatory system development	3.07885e-17	30
MUSIC	GO:0003007	heart morphogenesis	1.11687e-16	18
MUSIC	GO:0014706	striated muscle tissue development	3.15602e-14	19
MUSIC	GO:0009888	tissue development	3.31998e-14	36
MUSIC	GO:0035051	cardiocyte differentiation	6.66635e-14	13
MUSIC	GO:0060537	muscle tissue development	6.76376e-14	19
MUSIC	GO:0003012	muscle system process	6.3794e-13	18
MUSIC	GO:0060047	heart contraction	7.56665e-13	14
MUSIC	GO:0003015	heart process	8.27101e-13	14
MUSIC	GO:0055007	cardiac muscle cell differentiation	3.15433e-12	11
MUSIC	GO:0061061	muscle structure development	7.34023e-12	20
MUSIC	GO:0003205	cardiac chamber development	9.87891e-12	12
MUSIC	GO:0003231	cardiac ventricle development	1.15066e-11	11
MUSIC	GO:0048729	tissue morphogenesis	1.9654e-11	20
MUSIC	GO:0009790	embryo development	2.02497e-11	27
MUSIC	GO:0042692	muscle cell differentiation	2.09323e-11	16
MUSIC	GO:0051146	striated muscle cell differentiation	3.00598e-11	14
MUSIC	GO:0035295	tube development	3.51059e-11	19
MUSIC	GO:0003206	cardiac chamber morphogenesis	3.62401e-11	11
MUSIC	GO:0008016	regulation of heart contraction	5.28151e-11	12
MUSIC	GO:0070252	actin-mediated cell contraction	7.15622e-11	9
MUSIC	GO:0009887	organ morphogenesis	1.00352e-10	24
MUSIC	GO:0006936	muscle contraction	1.20723e-10	15
MUSIC	GO:0048513	organ development	1.29853e-10	42
MUSIC	GO:0003208	cardiac ventricle morphogenesis	1.35148e-10	9
MUSIC	GO:0051239	regulation of multicellular organismal process	1.50006e-10	37
MUSIC	GO:0007517	muscle organ development	2.25283e-10	16
MUSIC	GO:0055001	muscle cell development	3.65643e-10	11
MUSIC	GO:0035050	embryonic heart tube development	3.70526e-10	9
MUSIC	GO:0030048	actin filament-based movement	7.11485e-10	9
MUSIC	GO:0035239	tube morphogenesis	7.55904e-10	15
MUSIC	GO:0055008	cardiac muscle tissue morphogenesis	1.24752e-09	8
MUSIC	GO:0060419	heart growth	1.24752e-09	8
MUSIC	GO:0007178	transmembrane receptor protein serine/threonine kinase signaling pathway	2.09141e-09	14
MUSIC	GO:0048519	negative regulation of biological process	2.34286e-09	48
MUSIC	GO:0048568	embryonic organ development	2.71417e-09	16
MUSIC	GO:0055002	striated muscle cell development	2.73697e-09	10
MUSIC	GO:0050794	regulation of cellular process	2.86521e-09	78
MUSIC	GO:0060415	muscle tissue morphogenesis	3.02683e-09	8
MUSIC	GO:0009653	anatomical structure morphogenesis	3.19047e-09	37
MUSIC	GO:0060562	epithelial tube morphogenesis	3.4366e-09	14
MUSIC	GO:0045823	positive regulation of heart contraction	3.57463e-09	6
MUSIC	GO:0050789	regulation of biological process	4.7206e-09	80
MUSIC	GO:0048731	system development	5.23561e-09	48
MUSIC	GO:0002026	regulation of the force of heart contraction	6.38364e-09	6
MUSIC	GO:0048644	muscle organ morphogenesis	6.68144e-09	8
MUSIC	GO:0045595	regulation of cell differentiation	9.16208e-09	26
MUSIC	GO:0002027	regulation of heart rate	9.63615e-09	8
MUSIC	GO:0007275	multicellular organismal development	1.09525e-08	53
MUSIC	GO:0003013	circulatory system process	1.14103e-08	15
MUSIC	GO:0048856	anatomical structure development	1.14562e-08	52
MUSIC	GO:0043009	chordate embryonic development	1.4803e-08	18
MUSIC	GO:0006941	striated muscle contraction	1.71793e-08	9
MUSIC	GO:0009792	embryo development ending in birth or egg hatching	1.7371e-08	18
MUSIC	GO:0048598	embryonic morphogenesis	1.86801e-08	17
MUSIC	GO:0060048	cardiac muscle contraction	1.90534e-08	8
MUSIC	GO:0080090	regulation of primary metabolic process	3.38097e-08	55
MUSIC	GO:0044057	regulation of system process	3.69951e-08	14
MUSIC	GO:0048863	stem cell differentiation	3.85745e-08	13
MUSIC	GO:0065007	biological regulation	3.90454e-08	81
MUSIC	GO:0030154	cell differentiation	4.52828e-08	42
MUSIC	GO:0001944	vasculature development	5.1338e-08	17
MUSIC	GO:0003143	embryonic heart tube morphogenesis	5.51351e-08	7
MUSIC	GO:0031323	regulation of cellular metabolic process	7.64995e-08	55
MUSIC	GO:0048869	cellular developmental process	8.551e-08	43
MUSIC	GO:0060429	epithelium development	1.05347e-07	19
MUSIC	GO:2000026	regulation of multicellular organismal development	1.16431e-07	25
MUSIC	GO:0060420	regulation of heart growth	1.2201e-07	6
MUSIC	GO:0002009	morphogenesis of an epithelium	1.32091e-07	14
MUSIC	GO:0035265	organ growth	1.3802e-07	8
MUSIC	GO:0030049	muscle filament sliding	1.43469e-07	6
MUSIC	GO:0033275	actin-myosin filament sliding	1.43469e-07	6
MUSIC	GO:0060038	cardiac muscle cell proliferation	1.43469e-07	6
MUSIC	GO:0006139	nucleobase-containing compound metabolic process	1.47202e-07	59
MUSIC	GO:0006725	cellular aromatic compound metabolic process	1.8068e-07	60
MUSIC	GO:0048523	negative regulation of cellular process	1.81048e-07	42
MUSIC	GO:0014855	striated muscle cell proliferation	1.95739e-07	6
MUSIC	GO:0055013	cardiac muscle cell development	2.27214e-07	6
MUSIC	GO:0016202	regulation of striated muscle tissue development	2.79322e-07	8
MUSIC	GO:0001701	in utero embryonic development	2.97634e-07	13
MUSIC	GO:1901861	regulation of muscle tissue development	3.00817e-07	8
MUSIC	GO:0055006	cardiac cell development	3.02688e-07	6
MUSIC	GO:0048634	regulation of muscle organ development	3.23715e-07	8
MUSIC	GO:0044767	single-organism developmental process	3.36005e-07	54
MUSIC	GO:0003179	heart valve morphogenesis	3.38133e-07	5
MUSIC	GO:0042981	regulation of apoptotic process	3.47373e-07	24
MUSIC	GO:0055024	regulation of cardiac muscle tissue development	3.475e-07	6
MUSIC	GO:0019438	aromatic compound biosynthetic process	3.55878e-07	46
MUSIC	GO:0044707	single-multicellular organism process	3.59074e-07	59
MUSIC	GO:0001568	blood vessel development	3.76909e-07	14
MUSIC	GO:0043067	regulation of programmed cell death	4.21419e-07	24
MUSIC	GO:0006366	transcription from RNA polymerase II promoter	4.33271e-07	27
MUSIC	GO:0048646	anatomical structure formation involved in morphogenesis	4.41182e-07	20
MUSIC	GO:0055017	cardiac muscle tissue growth	4.53514e-07	6
MUSIC	GO:0032502	developmental process	4.91079e-07	54
MUSIC	GO:0046483	heterocycle metabolic process	4.96761e-07	59
MUSIC	GO:0050793	regulation of developmental process	5.09278e-07	28
MUSIC	GO:0006351	transcription, DNA-templated	5.15268e-07	42
MUSIC	GO:0003170	heart valve development	5.1814e-07	5
MUSIC	GO:0003209	cardiac atrium morphogenesis	5.1814e-07	5
MUSIC	GO:0032501	multicellular organismal process	5.23475e-07	60
MUSIC	GO:0034654	nucleobase-containing compound biosynthetic process	5.91779e-07	45
MUSIC	GO:0019219	regulation of nucleobase-containing compound metabolic process	5.96683e-07	45
MUSIC	GO:0003151	outflow tract morphogenesis	6.61095e-07	6
MUSIC	GO:0090257	regulation of muscle system process	6.70484e-07	9
MUSIC	GO:0003207	cardiac chamber formation	6.92914e-07	4
MUSIC	GO:0001947	heart looping	7.45476e-07	6
MUSIC	GO:1901360	organic cyclic compound metabolic process	7.58512e-07	60
MUSIC	GO:0042127	regulation of cell proliferation	7.61545e-07	24
MUSIC	GO:0010941	regulation of cell death	7.94428e-07	24
MUSIC	GO:1901362	organic cyclic compound biosynthetic process	8.93266e-07	46
MUSIC	GO:0003230	cardiac atrium development	9.21617e-07	5
MUSIC	GO:0045214	sarcomere organization	9.21617e-07	5
MUSIC	GO:0061371	determination of heart left/right asymmetry	9.40768e-07	6
MUSIC	GO:0016070	RNA metabolic process	9.5803e-07	47
MUSIC	GO:0090092	regulation of transmembrane receptor protein serine/threonine kinase signaling pathway	1.01238e-06	9
MUSIC	GO:0018130	heterocycle biosynthetic process	1.02852e-06	45
MUSIC	GO:0010468	regulation of gene expression	1.11846e-06	44
MUSIC	GO:0006807	nitrogen compound metabolic process	1.15188e-06	62
MUSIC	GO:0032774	RNA biosynthetic process	1.19107e-06	42
MUSIC	GO:0051171	regulation of nitrogen compound metabolic process	1.20621e-06	45
MUSIC	GO:0019222	regulation of metabolic process	1.2198e-06	56
MUSIC	GO:0008015	blood circulation	1.25513e-06	11
MUSIC	GO:0048518	positive regulation of biological process	1.45204e-06	46
MUSIC	GO:0044271	cellular nitrogen compound biosynthetic process	1.66482e-06	45
MUSIC	GO:0048468	cell development	1.74226e-06	27
MUSIC	GO:0043462	regulation of ATPase activity	1.80575e-06	5
MUSIC	GO:0006937	regulation of muscle contraction	1.83197e-06	8
MUSIC	GO:0031032	actomyosin structure organization	1.9805e-06	6
MUSIC	GO:0008284	positive regulation of cell proliferation	2.13444e-06	17
MUSIC	GO:0034641	cellular nitrogen compound metabolic process	2.15624e-06	59
MUSIC	GO:0031944	negative regulation of glucocorticoid metabolic process	2.37269e-06	3
MUSIC	GO:0031947	negative regulation of glucocorticoid biosynthetic process	2.37269e-06	3
MUSIC	GO:0051891	positive regulation of cardioblast differentiation	2.37269e-06	3
MUSIC	GO:0090032	negative regulation of steroid hormone biosynthetic process	2.37269e-06	3
MUSIC	GO:0003300	cardiac muscle hypertrophy	2.4456e-06	5
MUSIC	GO:0014897	striated muscle hypertrophy	2.4456e-06	5
MUSIC	GO:0003215	cardiac right ventricle morphogenesis	2.49912e-06	4
MUSIC	GO:0051252	regulation of RNA metabolic process	2.52054e-06	39
MUSIC	GO:0003279	cardiac septum development	2.6476e-06	6
MUSIC	GO:0045165	cell fate commitment	2.76668e-06	10
MUSIC	GO:0048747	muscle fiber development	3.18635e-06	6
MUSIC	GO:0014896	muscle hypertrophy	3.25146e-06	5
MUSIC	GO:0060255	regulation of macromolecule metabolic process	3.26181e-06	49
MUSIC	GO:0043065	positive regulation of apoptotic process	3.81492e-06	12
MUSIC	GO:0046620	regulation of organ growth	4.15903e-06	6
MUSIC	GO:0010460	positive regulation of heart rate	4.16159e-06	4
MUSIC	GO:0030239	myofibril assembly	4.2524e-06	5
MUSIC	GO:0009889	regulation of biosynthetic process	4.43595e-06	42
MUSIC	GO:0043068	positive regulation of programmed cell death	4.48859e-06	12
MUSIC	GO:0006928	cellular component movement	4.70698e-06	25
MUSIC	GO:0060389	pathway-restricted SMAD protein phosphorylation	4.8359e-06	5
MUSIC	GO:0060045	positive regulation of cardiac muscle cell proliferation	5.24606e-06	4
MUSIC	GO:0006915	apoptotic process	5.94158e-06	26
MUSIC	GO:0009059	macromolecule biosynthetic process	6.37906e-06	48
MUSIC	GO:0090304	nucleic acid metabolic process	6.44067e-06	49
MUSIC	GO:0034645	cellular macromolecule biosynthetic process	6.89656e-06	47
MUSIC	GO:0006357	regulation of transcription from RNA polymerase II promoter	7.1509e-06	23
MUSIC	GO:0012501	programmed cell death	7.32574e-06	26
MUSIC	GO:0010942	positive regulation of cell death	7.74582e-06	12
MUSIC	GO:0003229	ventricular cardiac muscle tissue development	7.825e-06	5
MUSIC	GO:0010556	regulation of macromolecule biosynthetic process	7.82652e-06	40
MUSIC	GO:0031946	regulation of glucocorticoid biosynthetic process	8.22895e-06	3
MUSIC	GO:0032353	negative regulation of hormone biosynthetic process	8.22895e-06	3
MUSIC	GO:0031326	regulation of cellular biosynthetic process	8.51163e-06	41
MUSIC	GO:0033002	muscle cell proliferation	8.64645e-06	7
MUSIC	GO:2000112	regulation of cellular macromolecule biosynthetic process	8.96327e-06	39
MUSIC	GO:0010002	cardioblast differentiation	9.75889e-06	4
MUSIC	GO:0060411	cardiac septum morphogenesis	9.77945e-06	5
MACS2	GO:0007507	heart development	2.26379e-07	14
MACS2	GO:0055001	muscle cell development	1.32091e-06	8
MACS2	GO:0003231	cardiac ventricle development	1.86438e-06	7
MACS2	GO:0044260	cellular macromolecule metabolic process	1.93934e-06	66
MACS2	GO:0003208	cardiac ventricle morphogenesis	2.32711e-06	6
MACS2	GO:0003007	heart morphogenesis	3.09255e-06	9
MACS2	GO:0003206	cardiac chamber morphogenesis	3.73308e-06	7
MACS2	GO:0016070	RNA metabolic process	3.89952e-06	46
MACS2	GO:0048738	cardiac muscle tissue development	4.64756e-06	8
MACS2	GO:0051146	striated muscle cell differentiation	5.54606e-06	9
MACS2	GO:0061061	muscle structure development	7.20167e-06	13
MACS2	GO:0007517	muscle organ development	7.9725e-06	11
MACS2	GO:0055002	striated muscle cell development	8.77133e-06	7
MACS2	GO:1901360	organic cyclic compound metabolic process	9.21943e-06	58
