# Supplementary material for: Clustering-local-unique-enriched-signals (CLUES) promotes identification of novel regulators of ES cell self-renewal and pluripotency
Source: PLoS One. 2018 Nov 6;13(11):e0206844. doi: 10.1371/journal.pone.0206844 (PMC6219791; doi:10.1371/journal.pone.0206844)
Supplement: S7 Table — (XLSX) [file pone.0206844.s024.xlsx]

## Sheet: Sheet1
Supplementary Table 7: Number of GO terms and genes associated with top 100 broad E-signals identified by CLUES and other methods in mouse ES cell ChIP-Seq data of H3K4me3, H3K27me3, Nanog and Oct4
	CLUES		SICER		MUSIC		MACS2
	GO number	Gene number	GO number	Gene number	GO number	Gene number	GO number	Gene number
H3K4me3	103	154	2	118	24	154	1	121
Nanog	77	77	1	44	2	52
Oct4	115	95	4	52	0	50
H3K27me3 LERs	232	60	263	135	6	29
