# Supplementary material for: Clustering-local-unique-enriched-signals (CLUES) promotes identification of novel regulators of ES cell self-renewal and pluripotency
Source: PLoS One. 2018 Nov 6;13(11):e0206844. doi: 10.1371/journal.pone.0206844 (PMC6219791; doi:10.1371/journal.pone.0206844)
Supplement: S8 Table — (XLSX) [file pone.0206844.s025.xlsx]

## Sheet: Sheet1
Supplementary Table 8: GO term of top 100 broad E-signals identified by CLUES and other methods from mouse ES cells ChIP-Seq datasets of H3K4me3, H3K27me3, Nanog and Oct4
Methods	Regulation signature	Goterm	TermDiscription	Pvalue	GeneNumber
CLUES	H3K27me3	GO:0003002	regionalization	1.61392e-20	19
CLUES	H3K27me3	GO:0045165	cell fate commitment	9.73672e-20	17
CLUES	H3K27me3	GO:0007389	pattern specification process	1.59644e-19	20
CLUES	H3K27me3	GO:0007399	nervous system development	2.10292e-19	31
CLUES	H3K27me3	GO:0007275	multicellular organismal development	3.63774e-19	43
CLUES	H3K27me3	GO:0048598	embryonic morphogenesis	8.68742e-19	21
CLUES	H3K27me3	GO:1901362	organic cyclic compound biosynthetic process	9.69441e-19	39
CLUES	H3K27me3	GO:0009889	regulation of biosynthetic process	1.24415e-18	39
CLUES	H3K27me3	GO:0034654	nucleobase-containing compound biosynthetic process	1.73131e-18	38
CLUES	H3K27me3	GO:0009653	anatomical structure morphogenesis	2.54993e-18	33
CLUES	H3K27me3	GO:0048731	system development	2.68683e-18	40
CLUES	H3K27me3	GO:0018130	heterocycle biosynthetic process	3.35883e-18	38
CLUES	H3K27me3	GO:0006355	regulation of transcription, DNA-templated	3.43128e-18	36
CLUES	H3K27me3	GO:0019438	aromatic compound biosynthetic process	3.58621e-18	38
CLUES	H3K27me3	GO:2001141	regulation of RNA biosynthetic process	4.15124e-18	36
CLUES	H3K27me3	GO:0006351	transcription, DNA-templated	5.77661e-18	36
CLUES	H3K27me3	GO:0044271	cellular nitrogen compound biosynthetic process	5.89889e-18	38
CLUES	H3K27me3	GO:2000112	regulation of cellular macromolecule biosynthetic process	6.78376e-18	37
CLUES	H3K27me3	GO:0031326	regulation of cellular biosynthetic process	7.15171e-18	38
CLUES	H3K27me3	GO:0032774	RNA biosynthetic process	7.64548e-18	36
CLUES	H3K27me3	GO:0051252	regulation of RNA metabolic process	9.97673e-18	36
CLUES	H3K27me3	GO:0009887	organ morphogenesis	1.08425e-17	23
CLUES	H3K27me3	GO:0010468	regulation of gene expression	1.1255e-17	39
CLUES	H3K27me3	GO:0048856	anatomical structure development	1.32282e-17	42
CLUES	H3K27me3	GO:0010556	regulation of macromolecule biosynthetic process	2.16419e-17	37
CLUES	H3K27me3	GO:0006366	transcription from RNA polymerase II promoter	2.32119e-17	28
CLUES	H3K27me3	GO:0022008	neurogenesis	2.67502e-17	26
CLUES	H3K27me3	GO:0019219	regulation of nucleobase-containing compound metabolic process	4.55961e-17	38
CLUES	H3K27me3	GO:0009790	embryo development	6.69219e-17	24
CLUES	H3K27me3	GO:0051171	regulation of nitrogen compound metabolic process	7.72843e-17	38
CLUES	H3K27me3	GO:0044767	single-organism developmental process	8.14994e-17	43
CLUES	H3K27me3	GO:0048699	generation of neurons	8.48563e-17	25
CLUES	H3K27me3	GO:0032502	developmental process	9.91153e-17	43
CLUES	H3K27me3	GO:0048663	neuron fate commitment	1.05265e-16	11
CLUES	H3K27me3	GO:0048468	cell development	1.29423e-16	29
CLUES	H3K27me3	GO:0006357	regulation of transcription from RNA polymerase II promoter	2.01486e-16	27
CLUES	H3K27me3	GO:0007417	central nervous system development	2.94635e-16	20
CLUES	H3K27me3	GO:0030154	cell differentiation	3.70167e-16	36
CLUES	H3K27me3	GO:0060255	regulation of macromolecule metabolic process	8.64008e-16	41
CLUES	H3K27me3	GO:0010467	gene expression	8.75675e-16	40
CLUES	H3K27me3	GO:0030182	neuron differentiation	1.42498e-15	23
CLUES	H3K27me3	GO:0048562	embryonic organ morphogenesis	1.48182e-15	15
CLUES	H3K27me3	GO:0048513	organ development	2.07176e-15	33
CLUES	H3K27me3	GO:0048869	cellular developmental process	2.68923e-15	36
CLUES	H3K27me3	GO:0016070	RNA metabolic process	3.37312e-15	36
CLUES	H3K27me3	GO:0034645	cellular macromolecule biosynthetic process	3.69496e-15	37
CLUES	H3K27me3	GO:0010629	negative regulation of gene expression	3.77803e-15	23
CLUES	H3K27me3	GO:0009059	macromolecule biosynthetic process	1.1051e-14	37
CLUES	H3K27me3	GO:2000026	regulation of multicellular organismal development	1.11411e-14	25
CLUES	H3K27me3	GO:0009952	anterior/posterior pattern specification	1.44521e-14	13
CLUES	H3K27me3	GO:0080090	regulation of primary metabolic process	1.56926e-14	40
CLUES	H3K27me3	GO:0045595	regulation of cell differentiation	2.31028e-14	24
CLUES	H3K27me3	GO:0048568	embryonic organ development	2.48042e-14	16
CLUES	H3K27me3	GO:0000122	negative regulation of transcription from RNA polymerase II promoter	3.12918e-14	18
CLUES	H3K27me3	GO:0090304	nucleic acid metabolic process	3.2259e-14	37
CLUES	H3K27me3	GO:0019222	regulation of metabolic process	3.61686e-14	42
CLUES	H3K27me3	GO:0045892	negative regulation of transcription, DNA-templated	9.17812e-14	20
CLUES	H3K27me3	GO:1901576	organic substance biosynthetic process	9.34971e-14	39
CLUES	H3K27me3	GO:0045944	positive regulation of transcription from RNA polymerase II promoter	9.77529e-14	20
CLUES	H3K27me3	GO:0031323	regulation of cellular metabolic process	1.04589e-13	39
CLUES	H3K27me3	GO:0045934	negative regulation of nucleobase-containing compound metabolic process	1.17342e-13	21
CLUES	H3K27me3	GO:1902679	negative regulation of RNA biosynthetic process	1.36282e-13	20
CLUES	H3K27me3	GO:0009058	biosynthetic process	1.63063e-13	39
CLUES	H3K27me3	GO:0051172	negative regulation of nitrogen compound metabolic process	1.74083e-13	21
CLUES	H3K27me3	GO:0007420	brain development	1.84432e-13	16
CLUES	H3K27me3	GO:0051253	negative regulation of RNA metabolic process	2.35344e-13	20
CLUES	H3K27me3	GO:0044249	cellular biosynthetic process	2.90984e-13	38
CLUES	H3K27me3	GO:0051239	regulation of multicellular organismal process	3.28665e-13	28
CLUES	H3K27me3	GO:0007423	sensory organ development	3.39619e-13	16
CLUES	H3K27me3	GO:0031327	negative regulation of cellular biosynthetic process	4.08022e-13	21
CLUES	H3K27me3	GO:0060284	regulation of cell development	4.77439e-13	18
CLUES	H3K27me3	GO:0009890	negative regulation of biosynthetic process	5.99509e-13	21
CLUES	H3K27me3	GO:2000113	negative regulation of cellular macromolecule biosynthetic process	9.14205e-13	20
CLUES	H3K27me3	GO:0009892	negative regulation of metabolic process	9.4608e-13	25
CLUES	H3K27me3	GO:0010628	positive regulation of gene expression	1.11424e-12	22
CLUES	H3K27me3	GO:0044707	single-multicellular organism process	1.12605e-12	44
CLUES	H3K27me3	GO:0010605	negative regulation of macromolecule metabolic process	1.15558e-12	24
CLUES	H3K27me3	GO:0042471	ear morphogenesis	1.17938e-12	10
CLUES	H3K27me3	GO:0045893	positive regulation of transcription, DNA-templated	1.26248e-12	21
CLUES	H3K27me3	GO:1902680	positive regulation of RNA biosynthetic process	1.53832e-12	21
CLUES	H3K27me3	GO:0030900	forebrain development	1.7617e-12	13
CLUES	H3K27me3	GO:0050767	regulation of neurogenesis	1.83541e-12	16
CLUES	H3K27me3	GO:0010557	positive regulation of macromolecule biosynthetic process	1.9552e-12	22
CLUES	H3K27me3	GO:0021953	central nervous system neuron differentiation	2.04381e-12	11
CLUES	H3K27me3	GO:0010558	negative regulation of macromolecule biosynthetic process	2.15676e-12	20
CLUES	H3K27me3	GO:0051254	positive regulation of RNA metabolic process	2.30521e-12	21
CLUES	H3K27me3	GO:0032501	multicellular organismal process	2.6989e-12	44
CLUES	H3K27me3	GO:0045935	positive regulation of nucleobase-containing compound metabolic process	2.70888e-12	22
CLUES	H3K27me3	GO:0050793	regulation of developmental process	2.74143e-12	25
CLUES	H3K27me3	GO:0031324	negative regulation of cellular metabolic process	3.52332e-12	23
CLUES	H3K27me3	GO:0051173	positive regulation of nitrogen compound metabolic process	4.3068e-12	22
CLUES	H3K27me3	GO:0072089	stem cell proliferation	5.4532e-12	10
CLUES	H3K27me3	GO:0006139	nucleobase-containing compound metabolic process	7.80909e-12	38
CLUES	H3K27me3	GO:0031328	positive regulation of cellular biosynthetic process	7.8806e-12	22
CLUES	H3K27me3	GO:0043583	ear development	8.89656e-12	11
CLUES	H3K27me3	GO:0021536	diencephalon development	9.99767e-12	8
CLUES	H3K27me3	GO:0051960	regulation of nervous system development	1.02149e-11	16
CLUES	H3K27me3	GO:0009888	tissue development	1.04359e-11	23
CLUES	H3K27me3	GO:1901360	organic cyclic compound metabolic process	1.05455e-11	39
CLUES	H3K27me3	GO:0009891	positive regulation of biosynthetic process	1.17081e-11	22
CLUES	H3K27me3	GO:0045596	negative regulation of cell differentiation	1.18798e-11	15
CLUES	H3K27me3	GO:0046483	heterocycle metabolic process	1.74551e-11	38
CLUES	H3K27me3	GO:0006725	cellular aromatic compound metabolic process	2.20852e-11	38
CLUES	H3K27me3	GO:0051093	negative regulation of developmental process	2.87645e-11	16
CLUES	H3K27me3	GO:0021871	forebrain regionalization	3.22159e-11	6
CLUES	H3K27me3	GO:0034641	cellular nitrogen compound metabolic process	4.15303e-11	38
CLUES	H3K27me3	GO:0097154	GABAergic neuron differentiation	6.01118e-11	5
CLUES	H3K27me3	GO:0043009	chordate embryonic development	1.69751e-10	15
CLUES	H3K27me3	GO:0010604	positive regulation of macromolecule metabolic process	1.87041e-10	24
CLUES	H3K27me3	GO:0009792	embryo development ending in birth or egg hatching	1.96783e-10	15
CLUES	H3K27me3	GO:0006807	nitrogen compound metabolic process	2.56964e-10	38
CLUES	H3K27me3	GO:0021877	forebrain neuron fate commitment	2.58853e-10	5
CLUES	H3K27me3	GO:0042127	regulation of cell proliferation	3.46153e-10	19
CLUES	H3K27me3	GO:0031325	positive regulation of cellular metabolic process	4.59374e-10	24
CLUES	H3K27me3	GO:0035270	endocrine system development	8.65755e-10	8
CLUES	H3K27me3	GO:0051094	positive regulation of developmental process	1.18256e-09	16
CLUES	H3K27me3	GO:0048863	stem cell differentiation	1.32036e-09	11
CLUES	H3K27me3	GO:0048522	positive regulation of cellular process	1.34143e-09	30
CLUES	H3K27me3	GO:0000904	cell morphogenesis involved in differentiation	1.38613e-09	14
CLUES	H3K27me3	GO:0044260	cellular macromolecule metabolic process	1.88251e-09	39
CLUES	H3K27me3	GO:0009893	positive regulation of metabolic process	2.02242e-09	24
CLUES	H3K27me3	GO:0043170	macromolecule metabolic process	2.0727e-09	42
CLUES	H3K27me3	GO:0021537	telencephalon development	2.12997e-09	9
CLUES	H3K27me3	GO:0008283	cell proliferation	2.13436e-09	20
CLUES	H3K27me3	GO:0048706	embryonic skeletal system development	2.18366e-09	8
CLUES	H3K27me3	GO:0035295	tube development	4.4981e-09	13
CLUES	H3K27me3	GO:0021892	cerebral cortex GABAergic interneuron differentiation	6.42159e-09	4
CLUES	H3K27me3	GO:0045995	regulation of embryonic development	9.2964e-09	7
CLUES	H3K27me3	GO:0001501	skeletal system development	1.06208e-08	11
CLUES	H3K27me3	GO:0021515	cell differentiation in spinal cord	1.33263e-08	6
CLUES	H3K27me3	GO:0021879	forebrain neuron differentiation	1.8067e-08	6
CLUES	H3K27me3	GO:0048729	tissue morphogenesis	2.29833e-08	12
CLUES	H3K27me3	GO:0048518	positive regulation of biological process	2.31932e-08	30
CLUES	H3K27me3	GO:0030901	midbrain development	2.50743e-08	5
CLUES	H3K27me3	GO:0060429	epithelium development	2.59245e-08	15
CLUES	H3K27me3	GO:0048646	anatomical structure formation involved in morphogenesis	2.97909e-08	15
CLUES	H3K27me3	GO:0007409	axonogenesis	3.85462e-08	10
CLUES	H3K27me3	GO:0021872	forebrain generation of neurons	4.12985e-08	6
CLUES	H3K27me3	GO:0048519	negative regulation of biological process	4.99139e-08	28
CLUES	H3K27me3	GO:0031016	pancreas development	5.30812e-08	6
CLUES	H3K27me3	GO:0061053	somite development	6.23783e-08	6
CLUES	H3K27me3	GO:0061564	axon development	6.46008e-08	10
CLUES	H3K27me3	GO:0022603	regulation of anatomical structure morphogenesis	7.12833e-08	13
CLUES	H3K27me3	GO:0001708	cell fate specification	9.86529e-08	6
CLUES	H3K27me3	GO:0021510	spinal cord development	1.06116e-07	6
CLUES	H3K27me3	GO:0045597	positive regulation of cell differentiation	1.18056e-07	12
CLUES	H3K27me3	GO:0021514	ventral spinal cord interneuron differentiation	1.53104e-07	4
CLUES	H3K27me3	GO:0007369	gastrulation	1.85247e-07	7
CLUES	H3K27me3	GO:0042476	odontogenesis	1.96697e-07	6
CLUES	H3K27me3	GO:0045666	positive regulation of neuron differentiation	1.96697e-07	6
CLUES	H3K27me3	GO:0021895	cerebral cortex neuron differentiation	2.41424e-07	4
CLUES	H3K27me3	GO:0060850	regulation of transcription involved in cell fate commitment	2.41424e-07	4
CLUES	H3K27me3	GO:0048666	neuron development	2.4221e-07	13
CLUES	H3K27me3	GO:0002009	morphogenesis of an epithelium	2.46903e-07	10
CLUES	H3K27me3	GO:0000902	cell morphogenesis	2.59393e-07	14
CLUES	H3K27me3	GO:0050789	regulation of biological process	3.1085e-07	46
CLUES	H3K27me3	GO:0048667	cell morphogenesis involved in neuron differentiation	3.11276e-07	10
CLUES	H3K27me3	GO:0042472	inner ear morphogenesis	3.63676e-07	6
CLUES	H3K27me3	GO:0007267	cell-cell signaling	3.75827e-07	13
CLUES	H3K27me3	GO:0009953	dorsal/ventral pattern formation	3.85356e-07	6
CLUES	H3K27me3	GO:0021797	forebrain anterior/posterior pattern specification	3.92691e-07	3
CLUES	H3K27me3	GO:0048523	negative regulation of cellular process	4.03214e-07	25
CLUES	H3K27me3	GO:0048812	neuron projection morphogenesis	4.05998e-07	10
CLUES	H3K27me3	GO:0061311	cell surface receptor signaling pathway involved in heart development	4.38538e-07	4
CLUES	H3K27me3	GO:0045664	regulation of neuron differentiation	4.48667e-07	10
CLUES	H3K27me3	GO:0008284	positive regulation of cell proliferation	4.70205e-07	12
CLUES	H3K27me3	GO:0042474	middle ear morphogenesis	5.2517e-07	4
CLUES	H3K27me3	GO:0048839	inner ear development	5.87274e-07	7
CLUES	H3K27me3	GO:0048732	gland development	5.90908e-07	9
CLUES	H3K27me3	GO:0032989	cellular component morphogenesis	6.08519e-07	14
CLUES	H3K27me3	GO:0042733	embryonic digit morphogenesis	6.41335e-07	5
CLUES	H3K27me3	GO:2000543	positive regulation of gastrulation	6.85866e-07	3
CLUES	H3K27me3	GO:0050794	regulation of cellular process	6.96375e-07	44
CLUES	H3K27me3	GO:0001655	urogenital system development	7.34042e-07	8
CLUES	H3K27me3	GO:0030855	epithelial cell differentiation	9.06826e-07	10
CLUES	H3K27me3	GO:0055123	digestive system development	9.49727e-07	6
CLUES	H3K27me3	GO:0061061	muscle structure development	1.06659e-06	10
CLUES	H3K27me3	GO:0021761	limbic system development	1.2951e-06	5
CLUES	H3K27me3	GO:0065007	biological regulation	1.38623e-06	46
CLUES	H3K27me3	GO:0030326	embryonic limb morphogenesis	1.38653e-06	6
CLUES	H3K27me3	GO:0035113	embryonic appendage morphogenesis	1.38653e-06	6
CLUES	H3K27me3	GO:0061448	connective tissue development	1.41148e-06	7
CLUES	H3K27me3	GO:0010721	negative regulation of cell development	1.58761e-06	6
CLUES	H3K27me3	GO:0010470	regulation of gastrulation	1.74839e-06	4
CLUES	H3K27me3	GO:0035116	embryonic hindlimb morphogenesis	1.74839e-06	4
CLUES	H3K27me3	GO:0048709	oligodendrocyte differentiation	1.83702e-06	5
CLUES	H3K27me3	GO:0051302	regulation of cell division	1.94131e-06	7
CLUES	H3K27me3	GO:0035115	embryonic forelimb morphogenesis	1.98548e-06	4
CLUES	H3K27me3	GO:0048665	neuron fate specification	1.98548e-06	4
CLUES	H3K27me3	GO:0048705	skeletal system morphogenesis	2.0024e-06	7
CLUES	H3K27me3	GO:0031175	neuron projection development	2.17058e-06	11
CLUES	H3K27me3	GO:0001763	morphogenesis of a branching structure	2.26309e-06	7
CLUES	H3K27me3	GO:2000177	regulation of neural precursor cell proliferation	2.87939e-06	5
CLUES	H3K27me3	GO:0072001	renal system development	3.04156e-06	7
CLUES	H3K27me3	GO:0007517	muscle organ development	3.12109e-06	8
CLUES	H3K27me3	GO:0060562	epithelial tube morphogenesis	3.12109e-06	8
CLUES	H3K27me3	GO:0035107	appendage morphogenesis	3.22821e-06	6
CLUES	H3K27me3	GO:0035108	limb morphogenesis	3.22821e-06	6
CLUES	H3K27me3	GO:0048762	mesenchymal cell differentiation	3.22821e-06	6
CLUES	H3K27me3	GO:0035282	segmentation	3.44774e-06	5
CLUES	H3K27me3	GO:0009798	axis specification	3.65557e-06	5
CLUES	H3K27me3	GO:0071704	organic substance metabolic process	3.73526e-06	42
CLUES	H3K27me3	GO:0021983	pituitary gland development	3.9422e-06	4
CLUES	H3K27me3	GO:0045599	negative regulation of fat cell differentiation	3.9422e-06	4
CLUES	H3K27me3	GO:0060021	palate development	4.33865e-06	5
CLUES	H3K27me3	GO:0035239	tube morphogenesis	4.42923e-06	8
CLUES	H3K27me3	GO:0035136	forelimb morphogenesis	4.83394e-06	4
CLUES	H3K27me3	GO:0021915	neural tube development	5.06392e-06	6
CLUES	H3K27me3	GO:0051216	cartilage development	5.06392e-06	6
CLUES	H3K27me3	GO:0031018	endocrine pancreas development	5.33185e-06	4
CLUES	H3K27me3	GO:0021978	telencephalon regionalization	5.53911e-06	3
CLUES	H3K27me3	GO:0035137	hindlimb morphogenesis	5.8667e-06	4
CLUES	H3K27me3	GO:0045778	positive regulation of ossification	5.8667e-06	4
CLUES	H3K27me3	GO:0021532	neural tube patterning	6.44018e-06	4
CLUES	H3K27me3	GO:0048736	appendage development	6.47727e-06	6
CLUES	H3K27me3	GO:0060173	limb development	6.47727e-06	6
CLUES	H3K27me3	GO:0048858	cell projection morphogenesis	6.60739e-06	10
CLUES	H3K27me3	GO:0048864	stem cell development	6.65982e-06	7
CLUES	H3K27me3	GO:0072091	regulation of stem cell proliferation	7.00424e-06	5
CLUES	H3K27me3	GO:0060537	muscle tissue development	7.24854e-06	8
CLUES	H3K27me3	GO:0048704	embryonic skeletal system morphogenesis	7.3654e-06	5
CLUES	H3K27me3	GO:0010001	glial cell differentiation	7.41881e-06	6
CLUES	H3K27me3	GO:0021893	cerebral cortex GABAergic interneuron fate commitment	7.43827e-06	2
CLUES	H3K27me3	GO:0003407	neural retina development	7.71007e-06	4
CLUES	H3K27me3	GO:0009948	anterior/posterior axis specification	8.41007e-06	4
CLUES	H3K27me3	GO:0048754	branching morphogenesis of an epithelial tube	8.46852e-06	6
CLUES	H3K27me3	GO:0032990	cell part morphogenesis	8.71896e-06	10
CLUES	H3K27me3	GO:0071425	hematopoietic stem cell proliferation	8.77783e-06	3
CLUES	H3K27me3	GO:0071542	dopaminergic neuron differentiation	8.77783e-06	3
CLUES	H3K27me3	GO:0072074	kidney mesenchyme development	8.77783e-06	3
CLUES	H3K27me3	GO:0021517	ventral spinal cord development	9.15588e-06	4
CLUES	H3K27me3	GO:0007498	mesoderm development	9.84965e-06	5
MUSIC	H3K27me3	GO:0007389	pattern specification process	1.58922e-06	7
MUSIC	H3K27me3	GO:0007417	central nervous system development	1.67918e-06	8
MUSIC	H3K27me3	GO:0003002	regionalization	4.45293e-06	6
MUSIC	H3K27me3	GO:0016103	diterpenoid catabolic process	5.28067e-06	2
MUSIC	H3K27me3	GO:0034653	retinoic acid catabolic process	5.28067e-06	2
MUSIC	H3K27me3	GO:0009952	anterior/posterior pattern specification	8.48931e-06	5
SICER	H3K27me3	GO:0007389	pattern specification process	7.54268e-72	63
SICER	H3K27me3	GO:0003002	regionalization	1.20239e-67	56
SICER	H3K27me3	GO:0009952	anterior/posterior pattern specification	4.43632e-64	48
SICER	H3K27me3	GO:0006355	regulation of transcription, DNA-templated	1.09611e-54	93
SICER	H3K27me3	GO:2001141	regulation of RNA biosynthetic process	1.83689e-54	93
SICER	H3K27me3	GO:0006351	transcription, DNA-templated	4.49943e-54	93
SICER	H3K27me3	GO:0048598	embryonic morphogenesis	5.09918e-54	56
SICER	H3K27me3	GO:0032774	RNA biosynthetic process	9.62348e-54	93
SICER	H3K27me3	GO:0051252	regulation of RNA metabolic process	1.98119e-53	93
SICER	H3K27me3	GO:0048706	embryonic skeletal system development	2.94542e-53	37
SICER	H3K27me3	GO:0010468	regulation of gene expression	2.39587e-51	98
SICER	H3K27me3	GO:0034654	nucleobase-containing compound biosynthetic process	3.48997e-51	94
SICER	H3K27me3	GO:2000112	regulation of cellular macromolecule biosynthetic process	4.07121e-51	93
SICER	H3K27me3	GO:0009790	embryo development	5.15662e-51	65
SICER	H3K27me3	GO:0018130	heterocycle biosynthetic process	1.92269e-50	94
SICER	H3K27me3	GO:0019438	aromatic compound biosynthetic process	2.27606e-50	94
SICER	H3K27me3	GO:0016070	RNA metabolic process	3.78079e-50	96
SICER	H3K27me3	GO:0044271	cellular nitrogen compound biosynthetic process	8.20381e-50	94
SICER	H3K27me3	GO:0010556	regulation of macromolecule biosynthetic process	8.5787e-50	93
SICER	H3K27me3	GO:0001501	skeletal system development	1.06268e-49	48
SICER	H3K27me3	GO:0031326	regulation of cellular biosynthetic process	1.34762e-49	94
SICER	H3K27me3	GO:1901362	organic cyclic compound biosynthetic process	3.80526e-49	94
SICER	H3K27me3	GO:0009889	regulation of biosynthetic process	7.08764e-49	94
SICER	H3K27me3	GO:0019219	regulation of nucleobase-containing compound metabolic process	1.60286e-47	94
SICER	H3K27me3	GO:0051171	regulation of nitrogen compound metabolic process	6.2625e-47	94
SICER	H3K27me3	GO:0090304	nucleic acid metabolic process	5.69264e-46	97
SICER	H3K27me3	GO:0048562	embryonic organ morphogenesis	3.7971e-45	41
SICER	H3K27me3	GO:0034645	cellular macromolecule biosynthetic process	6.60224e-44	93
SICER	H3K27me3	GO:0010467	gene expression	7.55822e-44	98
SICER	H3K27me3	GO:0060255	regulation of macromolecule metabolic process	1.02976e-43	100
SICER	H3K27me3	GO:0009059	macromolecule biosynthetic process	1.20115e-42	93
SICER	H3K27me3	GO:0009653	anatomical structure morphogenesis	1.33607e-42	76
SICER	H3K27me3	GO:0048568	embryonic organ development	8.22752e-41	43
SICER	H3K27me3	GO:0009887	organ morphogenesis	1.74273e-40	53
SICER	H3K27me3	GO:0048704	embryonic skeletal system morphogenesis	5.20816e-40	28
SICER	H3K27me3	GO:0031323	regulation of cellular metabolic process	1.00846e-39	97
SICER	H3K27me3	GO:0019222	regulation of metabolic process	1.91407e-39	102
SICER	H3K27me3	GO:0080090	regulation of primary metabolic process	1.8928e-38	96
SICER	H3K27me3	GO:0043009	chordate embryonic development	3.72701e-38	47
SICER	H3K27me3	GO:0006139	nucleobase-containing compound metabolic process	5.09307e-38	98
SICER	H3K27me3	GO:0009792	embryo development ending in birth or egg hatching	6.09646e-38	47
SICER	H3K27me3	GO:0044249	cellular biosynthetic process	1.21151e-37	94
SICER	H3K27me3	GO:0046483	heterocycle metabolic process	4.83653e-37	98
SICER	H3K27me3	GO:0006725	cellular aromatic compound metabolic process	9.35311e-37	98
SICER	H3K27me3	GO:1901576	organic substance biosynthetic process	1.16143e-36	94
SICER	H3K27me3	GO:0009058	biosynthetic process	4.72122e-36	94
SICER	H3K27me3	GO:0034641	cellular nitrogen compound metabolic process	5.50673e-36	98
SICER	H3K27me3	GO:0007275	multicellular organismal development	6.24689e-36	90
SICER	H3K27me3	GO:0048705	skeletal system morphogenesis	8.21481e-36	32
SICER	H3K27me3	GO:1901360	organic cyclic compound metabolic process	1.93557e-35	98
SICER	H3K27me3	GO:0048513	organ development	9.40408e-35	75
SICER	H3K27me3	GO:0048731	system development	1.00479e-34	84
SICER	H3K27me3	GO:0006807	nitrogen compound metabolic process	9.39241e-34	98
SICER	H3K27me3	GO:0044767	single-organism developmental process	5.40175e-33	92
SICER	H3K27me3	GO:0048856	anatomical structure development	6.61182e-33	88
SICER	H3K27me3	GO:0032502	developmental process	8.18662e-33	92
SICER	H3K27me3	GO:0045165	cell fate commitment	2.37497e-32	31
SICER	H3K27me3	GO:0006357	regulation of transcription from RNA polymerase II promoter	4.64747e-32	57
SICER	H3K27me3	GO:0006366	transcription from RNA polymerase II promoter	9.38192e-32	57
SICER	H3K27me3	GO:0044260	cellular macromolecule metabolic process	3.00216e-30	99
SICER	H3K27me3	GO:0043170	macromolecule metabolic process	3.30491e-26	101
SICER	H3K27me3	GO:0045893	positive regulation of transcription, DNA-templated	5.22697e-26	46
SICER	H3K27me3	GO:0007417	central nervous system development	5.97069e-26	37
SICER	H3K27me3	GO:1902680	positive regulation of RNA biosynthetic process	8.08913e-26	46
SICER	H3K27me3	GO:0051254	positive regulation of RNA metabolic process	1.97694e-25	46
SICER	H3K27me3	GO:0044707	single-multicellular organism process	4.67154e-24	94
SICER	H3K27me3	GO:0010628	positive regulation of gene expression	5.57787e-24	46
SICER	H3K27me3	GO:0010557	positive regulation of macromolecule biosynthetic process	1.80351e-23	46
SICER	H3K27me3	GO:0045944	positive regulation of transcription from RNA polymerase II promoter	2.3509e-23	39
SICER	H3K27me3	GO:0032501	multicellular organismal process	2.93215e-23	94
SICER	H3K27me3	GO:0045935	positive regulation of nucleobase-containing compound metabolic process	3.56003e-23	46
SICER	H3K27me3	GO:0051173	positive regulation of nitrogen compound metabolic process	9.35919e-23	46
SICER	H3K27me3	GO:0007399	nervous system development	1.10794e-22	50
SICER	H3K27me3	GO:0048663	neuron fate commitment	1.33709e-22	17
SICER	H3K27me3	GO:0030154	cell differentiation	2.70508e-22	66
SICER	H3K27me3	GO:0031328	positive regulation of cellular biosynthetic process	3.29529e-22	46
SICER	H3K27me3	GO:0048736	appendage development	5.21224e-22	21
SICER	H3K27me3	GO:0060173	limb development	5.21224e-22	21
SICER	H3K27me3	GO:0010629	negative regulation of gene expression	6.59782e-22	41
SICER	H3K27me3	GO:0009891	positive regulation of biosynthetic process	7.51331e-22	46
SICER	H3K27me3	GO:0009888	tissue development	8.0719e-22	48
SICER	H3K27me3	GO:0048869	cellular developmental process	1.38894e-21	67
SICER	H3K27me3	GO:0001708	cell fate specification	3.42663e-20	16
SICER	H3K27me3	GO:0035107	appendage morphogenesis	3.64079e-20	19
SICER	H3K27me3	GO:0035108	limb morphogenesis	3.64079e-20	19
SICER	H3K27me3	GO:0000122	negative regulation of transcription from RNA polymerase II promoter	4.34493e-20	31
SICER	H3K27me3	GO:0009954	proximal/distal pattern formation	6.45343e-20	12
SICER	H3K27me3	GO:0030326	embryonic limb morphogenesis	6.9144e-20	18
SICER	H3K27me3	GO:0035113	embryonic appendage morphogenesis	6.9144e-20	18
SICER	H3K27me3	GO:0044237	cellular metabolic process	7.53638e-20	100
SICER	H3K27me3	GO:0060429	epithelium development	1.88191e-19	36
SICER	H3K27me3	GO:0045892	negative regulation of transcription, DNA-templated	1.98753e-19	35
SICER	H3K27me3	GO:1902679	negative regulation of RNA biosynthetic process	3.89742e-19	35
SICER	H3K27me3	GO:0048699	generation of neurons	3.92533e-19	39
SICER	H3K27me3	GO:0051253	negative regulation of RNA metabolic process	9.87244e-19	35
SICER	H3K27me3	GO:0007420	brain development	1.38744e-18	27
SICER	H3K27me3	GO:0044238	primary metabolic process	1.43162e-18	100
SICER	H3K27me3	GO:2000026	regulation of multicellular organismal development	1.71256e-18	42
SICER	H3K27me3	GO:0071704	organic substance metabolic process	2.09789e-18	102
SICER	H3K27me3	GO:0045934	negative regulation of nucleobase-containing compound metabolic process	2.28584e-18	36
SICER	H3K27me3	GO:0022008	neurogenesis	3.15988e-18	39
SICER	H3K27me3	GO:0051172	negative regulation of nitrogen compound metabolic process	4.38774e-18	36
SICER	H3K27me3	GO:0030182	neuron differentiation	5.95339e-18	36
SICER	H3K27me3	GO:2000113	negative regulation of cellular macromolecule biosynthetic process	9.86896e-18	35
SICER	H3K27me3	GO:0031327	negative regulation of cellular biosynthetic process	1.78889e-17	36
SICER	H3K27me3	GO:0009890	negative regulation of biosynthetic process	3.37089e-17	36
SICER	H3K27me3	GO:0010558	negative regulation of macromolecule biosynthetic process	4.21234e-17	35
SICER	H3K27me3	GO:0010605	negative regulation of macromolecule metabolic process	8.01102e-17	42
SICER	H3K27me3	GO:0031325	positive regulation of cellular metabolic process	8.89646e-17	48
SICER	H3K27me3	GO:0010604	positive regulation of macromolecule metabolic process	8.93469e-17	47
SICER	H3K27me3	GO:0050794	regulation of cellular process	1.69904e-16	101
SICER	H3K27me3	GO:0050789	regulation of biological process	1.86189e-16	104
SICER	H3K27me3	GO:0009892	negative regulation of metabolic process	3.35662e-16	43
SICER	H3K27me3	GO:0035136	forelimb morphogenesis	6.6804e-16	11
SICER	H3K27me3	GO:0008152	metabolic process	1.16158e-15	102
SICER	H3K27me3	GO:0065007	biological regulation	1.21409e-15	105
SICER	H3K27me3	GO:0009893	positive regulation of metabolic process	1.57842e-15	48
SICER	H3K27me3	GO:0009953	dorsal/ventral pattern formation	1.76082e-15	14
SICER	H3K27me3	GO:0045595	regulation of cell differentiation	1.83846e-15	37
SICER	H3K27me3	GO:0050793	regulation of developmental process	1.86828e-15	43
SICER	H3K27me3	GO:0035115	embryonic forelimb morphogenesis	3.65079e-15	10
SICER	H3K27me3	GO:0048665	neuron fate specification	3.65079e-15	10
SICER	H3K27me3	GO:0051239	regulation of multicellular organismal process	8.71441e-15	46
SICER	H3K27me3	GO:0002009	morphogenesis of an epithelium	1.38687e-14	22
SICER	H3K27me3	GO:0048468	cell development	1.53833e-14	41
SICER	H3K27me3	GO:0045596	negative regulation of cell differentiation	1.69397e-14	24
SICER	H3K27me3	GO:0048729	tissue morphogenesis	1.91232e-14	24
SICER	H3K27me3	GO:0048522	positive regulation of cellular process	4.55351e-14	58
SICER	H3K27me3	GO:0021510	spinal cord development	9.16724e-14	12
SICER	H3K27me3	GO:0031324	negative regulation of cellular metabolic process	1.02563e-13	37
SICER	H3K27me3	GO:0061448	connective tissue development	1.05061e-13	16
SICER	H3K27me3	GO:0021953	central nervous system neuron differentiation	2.66085e-13	15
SICER	H3K27me3	GO:0051093	negative regulation of developmental process	3.74956e-13	25
SICER	H3K27me3	GO:0007423	sensory organ development	4.34355e-13	22
SICER	H3K27me3	GO:0021871	forebrain regionalization	6.3652e-13	8
SICER	H3K27me3	GO:0035295	tube development	6.59208e-13	23
SICER	H3K27me3	GO:0051216	cartilage development	8.84205e-13	14
SICER	H3K27me3	GO:0048518	positive regulation of biological process	2.0579e-12	59
SICER	H3K27me3	GO:0021515	cell differentiation in spinal cord	2.17247e-12	10
SICER	H3K27me3	GO:0001763	morphogenesis of a branching structure	4.62458e-12	15
SICER	H3K27me3	GO:0030900	forebrain development	4.87347e-12	17
SICER	H3K27me3	GO:0048732	gland development	6.64024e-12	18
SICER	H3K27me3	GO:0060284	regulation of cell development	1.00853e-11	24
SICER	H3K27me3	GO:0042471	ear morphogenesis	1.00871e-11	12
SICER	H3K27me3	GO:0048646	anatomical structure formation involved in morphogenesis	1.47912e-11	27
SICER	H3K27me3	GO:0043583	ear development	2.75741e-11	14
SICER	H3K27me3	GO:0061138	morphogenesis of a branching epithelium	2.94257e-11	14
SICER	H3K27me3	GO:0042474	middle ear morphogenesis	7.81133e-11	7
SICER	H3K27me3	GO:0042733	embryonic digit morphogenesis	9.03684e-11	9
SICER	H3K27me3	GO:0035270	endocrine system development	9.40183e-11	11
SICER	H3K27me3	GO:0030855	epithelial cell differentiation	1.52456e-10	19
SICER	H3K27me3	GO:0072498	embryonic skeletal joint development	2.04717e-10	6
SICER	H3K27me3	GO:0048519	negative regulation of biological process	2.75638e-10	52
SICER	H3K27me3	GO:0035239	tube morphogenesis	2.98485e-10	16
SICER	H3K27me3	GO:0030902	hindbrain development	4.2532e-10	11
SICER	H3K27me3	GO:0048754	branching morphogenesis of an epithelial tube	6.96041e-10	12
SICER	H3K27me3	GO:0021546	rhombomere development	9.12065e-10	5
SICER	H3K27me3	GO:0001655	urogenital system development	1.03158e-09	14
SICER	H3K27me3	GO:0030878	thyroid gland development	1.08808e-09	6
SICER	H3K27me3	GO:0060562	epithelial tube morphogenesis	1.40787e-09	15
SICER	H3K27me3	GO:0050767	regulation of neurogenesis	1.54497e-09	19
SICER	H3K27me3	GO:0051960	regulation of nervous system development	1.61367e-09	20
SICER	H3K27me3	GO:0048523	negative regulation of cellular process	2.06216e-09	47
SICER	H3K27me3	GO:0021602	cranial nerve morphogenesis	2.94825e-09	6
SICER	H3K27me3	GO:0035137	hindlimb morphogenesis	6.61449e-09	7
SICER	H3K27me3	GO:0021978	telencephalon regionalization	9.13756e-09	5
SICER	H3K27me3	GO:0060272	embryonic skeletal joint morphogenesis	9.13756e-09	5
SICER	H3K27me3	GO:0044699	single-organism process	9.43275e-09	106
SICER	H3K27me3	GO:0000904	cell morphogenesis involved in differentiation	9.6544e-09	19
SICER	H3K27me3	GO:0048863	stem cell differentiation	1.23616e-08	14
SICER	H3K27me3	GO:0051094	positive regulation of developmental process	1.4694e-08	22
SICER	H3K27me3	GO:0021517	ventral spinal cord development	1.4741e-08	7
SICER	H3K27me3	GO:0072089	stem cell proliferation	1.50887e-08	10
SICER	H3K27me3	GO:0021537	telencephalon development	1.93646e-08	11
SICER	H3K27me3	GO:0030901	midbrain development	3.40844e-08	6
SICER	H3K27me3	GO:0048645	organ formation	3.92329e-08	7
SICER	H3K27me3	GO:2000543	positive regulation of gastrulation	4.35978e-08	4
SICER	H3K27me3	GO:0009987	cellular process	7.53407e-08	109
SICER	H3K27me3	GO:0042127	regulation of cell proliferation	7.92153e-08	25
SICER	H3K27me3	GO:0022603	regulation of anatomical structure morphogenesis	8.4921e-08	19
SICER	H3K27me3	GO:0021516	dorsal spinal cord development	1.06414e-07	5
SICER	H3K27me3	GO:0060850	regulation of transcription involved in cell fate commitment	1.06414e-07	5
SICER	H3K27me3	GO:0008283	cell proliferation	1.17404e-07	28
SICER	H3K27me3	GO:0021522	spinal cord motor neuron differentiation	1.38791e-07	6
SICER	H3K27me3	GO:0031128	developmental induction	1.38791e-07	6
SICER	H3K27me3	GO:0021536	diencephalon development	1.42528e-07	7
SICER	H3K27me3	GO:0072001	renal system development	1.45482e-07	11
SICER	H3K27me3	GO:0045168	cell-cell signaling involved in cell fate commitment	1.61784e-07	6
SICER	H3K27me3	GO:0021570	rhombomere 4 development	2.14478e-07	3
SICER	H3K27me3	GO:0007409	axonogenesis	2.25358e-07	13
SICER	H3K27me3	GO:0048701	embryonic cranial skeleton morphogenesis	2.50266e-07	6
SICER	H3K27me3	GO:0040011	locomotion	3.13821e-07	24
SICER	H3K27me3	GO:0048565	digestive tract development	3.2004e-07	8
SICER	H3K27me3	GO:0021545	cranial nerve development	3.28828e-07	6
SICER	H3K27me3	GO:0061053	somite development	3.80641e-07	7
SICER	H3K27me3	GO:0061564	axon development	4.21989e-07	13
SICER	H3K27me3	GO:0002062	chondrocyte differentiation	5.42185e-07	7
SICER	H3K27me3	GO:2000027	regulation of organ morphogenesis	5.55619e-07	9
SICER	H3K27me3	GO:0001822	kidney development	5.95403e-07	10
SICER	H3K27me3	GO:0010463	mesenchymal cell proliferation	6.16857e-07	6
SICER	H3K27me3	GO:0055123	digestive system development	6.69801e-07	8
SICER	H3K27me3	GO:0001657	ureteric bud development	6.98112e-07	7
SICER	H3K27me3	GO:0072163	mesonephric epithelium development	6.98112e-07	7
SICER	H3K27me3	GO:0072164	mesonephric tubule development	6.98112e-07	7
SICER	H3K27me3	GO:0007517	muscle organ development	7.46662e-07	12
SICER	H3K27me3	GO:0001823	mesonephros development	7.57791e-07	7
SICER	H3K27me3	GO:0021569	rhombomere 3 development	8.54121e-07	3
SICER	H3K27me3	GO:0021612	facial nerve structural organization	8.54121e-07	3
SICER	H3K27me3	GO:0021520	spinal cord motor neuron cell fate specification	8.65976e-07	4
SICER	H3K27me3	GO:0021783	preganglionic parasympathetic nervous system development	8.65976e-07	4
SICER	H3K27me3	GO:0007411	axon guidance	9.70661e-07	9
SICER	H3K27me3	GO:0097485	neuron projection guidance	9.70661e-07	9
SICER	H3K27me3	GO:0060021	palate development	1.04116e-06	7
SICER	H3K27me3	GO:0006928	cellular component movement	1.04944e-06	24
SICER	H3K27me3	GO:0007519	skeletal muscle tissue development	1.06962e-06	9
SICER	H3K27me3	GO:0021527	spinal cord association neuron differentiation	1.20671e-06	4
SICER	H3K27me3	GO:0097152	mesenchymal cell apoptotic process	1.20671e-06	4
SICER	H3K27me3	GO:2001053	regulation of mesenchymal cell apoptotic process	1.20671e-06	4
SICER	H3K27me3	GO:0007548	sex differentiation	1.20976e-06	10
SICER	H3K27me3	GO:0035116	embryonic hindlimb morphogenesis	1.30433e-06	5
SICER	H3K27me3	GO:0045597	positive regulation of cell differentiation	1.33269e-06	16
SICER	H3K27me3	GO:0042476	odontogenesis	1.40843e-06	7
SICER	H3K27me3	GO:0045666	positive regulation of neuron differentiation	1.40843e-06	7
SICER	H3K27me3	GO:0000902	cell morphogenesis	1.41896e-06	20
SICER	H3K27me3	GO:0060538	skeletal muscle organ development	1.42061e-06	9
SICER	H3K27me3	GO:0060840	artery development	1.64048e-06	6
SICER	H3K27me3	GO:0048666	neuron development	1.94202e-06	18
SICER	H3K27me3	GO:0001658	branching involved in ureteric bud morphogenesis	1.99465e-06	6
SICER	H3K27me3	GO:0060485	mesenchyme development	2.13215e-06	9
SICER	H3K27me3	GO:0048486	parasympathetic nervous system development	2.17359e-06	4
SICER	H3K27me3	GO:0060537	muscle tissue development	2.47e-06	12
SICER	H3K27me3	GO:0044702	single organism reproductive process	2.70727e-06	19
SICER	H3K27me3	GO:0048667	cell morphogenesis involved in neuron differentiation	2.79406e-06	13
SICER	H3K27me3	GO:0060675	ureteric bud morphogenesis	2.89064e-06	6
SICER	H3K27me3	GO:0001709	cell fate determination	3.15835e-06	5
SICER	H3K27me3	GO:0007498	mesoderm development	3.21716e-06	7
SICER	H3K27me3	GO:0048762	mesenchymal cell differentiation	3.26192e-06	8
SICER	H3K27me3	GO:0007267	cell-cell signaling	3.33117e-06	18
SICER	H3K27me3	GO:0072073	kidney epithelium development	3.42984e-06	7
SICER	H3K27me3	GO:0003156	regulation of organ formation	3.60537e-06	5
SICER	H3K27me3	GO:0032330	regulation of chondrocyte differentiation	3.60537e-06	5
SICER	H3K27me3	GO:0021761	limbic system development	3.75801e-06	6
SICER	H3K27me3	GO:0048812	neuron projection morphogenesis	3.83276e-06	13
SICER	H3K27me3	GO:0016477	cell migration	3.92983e-06	19
SICER	H3K27me3	GO:0032989	cellular component morphogenesis	4.14262e-06	20
SICER	H3K27me3	GO:0021610	facial nerve morphogenesis	4.23297e-06	3
SICER	H3K27me3	GO:0021797	forebrain anterior/posterior pattern specification	4.23297e-06	3
SICER	H3K27me3	GO:0045664	regulation of neuron differentiation	4.31551e-06	13
SICER	H3K27me3	GO:0048608	reproductive structure development	4.35704e-06	12
SICER	H3K27me3	GO:0001656	metanephros development	4.4458e-06	6
SICER	H3K27me3	GO:0061458	reproductive system development	4.96045e-06	12
SICER	H3K27me3	GO:0060428	lung epithelium development	5.25034e-06	5
SICER	H3K27me3	GO:0007224	smoothened signaling pathway	5.59255e-06	7
SICER	H3K27me3	GO:0031016	pancreas development	5.66636e-06	6
SICER	H3K27me3	GO:0060216	definitive hemopoiesis	5.6791e-06	4
SICER	H3K27me3	GO:0046661	male sex differentiation	5.92884e-06	7
SICER	H3K27me3	GO:0021675	nerve development	6.62159e-06	6
SICER	H3K27me3	GO:0021532	neural tube patterning	6.63853e-06	5
SICER	H3K27me3	GO:0021561	facial nerve development	7.375e-06	3
SICER	H3K27me3	GO:0021604	cranial nerve structural organization	7.375e-06	3
SICER	H3K27me3	GO:0043587	tongue morphogenesis	7.375e-06	3
SICER	H3K27me3	GO:0021543	pallium development	7.44704e-06	7
SICER	H3K27me3	GO:0022414	reproductive process	9.86203e-06	19
CLUES	H3K4me3	GO:2000113	negative regulation of cellular macromolecule biosynthetic process	2.09145e-12	31
CLUES	H3K4me3	GO:0031324	negative regulation of cellular metabolic process	3.15753e-12	38
CLUES	H3K4me3	GO:0031327	negative regulation of cellular biosynthetic process	3.45655e-12	32
CLUES	H3K4me3	GO:2000112	regulation of cellular macromolecule biosynthetic process	4.17629e-12	55
CLUES	H3K4me3	GO:0031326	regulation of cellular biosynthetic process	5.83743e-12	57
CLUES	H3K4me3	GO:0009890	negative regulation of biosynthetic process	5.84797e-12	32
CLUES	H3K4me3	GO:0010558	negative regulation of macromolecule biosynthetic process	6.96477e-12	31
CLUES	H3K4me3	GO:0009889	regulation of biosynthetic process	1.25473e-11	57
CLUES	H3K4me3	GO:0010556	regulation of macromolecule biosynthetic process	1.65287e-11	55
CLUES	H3K4me3	GO:0034645	cellular macromolecule biosynthetic process	1.96092e-11	60
CLUES	H3K4me3	GO:0006357	regulation of transcription from RNA polymerase II promoter	3.475e-11	36
CLUES	H3K4me3	GO:0006366	transcription from RNA polymerase II promoter	5.05333e-11	36
CLUES	H3K4me3	GO:0060255	regulation of macromolecule metabolic process	5.40581e-11	67
CLUES	H3K4me3	GO:0009059	macromolecule biosynthetic process	8.00428e-11	60
CLUES	H3K4me3	GO:0045892	negative regulation of transcription, DNA-templated	9.54473e-11	27
CLUES	H3K4me3	GO:0009790	embryo development	1.20865e-10	29
CLUES	H3K4me3	GO:0080090	regulation of primary metabolic process	1.37971e-10	67
CLUES	H3K4me3	GO:0010468	regulation of gene expression	1.51796e-10	57
CLUES	H3K4me3	GO:1902679	negative regulation of RNA biosynthetic process	1.53176e-10	27
CLUES	H3K4me3	GO:0009892	negative regulation of metabolic process	1.99227e-10	38
CLUES	H3K4me3	GO:0051253	negative regulation of RNA metabolic process	2.93733e-10	27
CLUES	H3K4me3	GO:0010467	gene expression	3.38495e-10	63
CLUES	H3K4me3	GO:0006351	transcription, DNA-templated	4.35662e-10	49
CLUES	H3K4me3	GO:0044260	cellular macromolecule metabolic process	4.35938e-10	79
CLUES	H3K4me3	GO:0016070	RNA metabolic process	4.4912e-10	55
CLUES	H3K4me3	GO:0045934	negative regulation of nucleobase-containing compound metabolic process	4.73577e-10	28
CLUES	H3K4me3	GO:0032774	RNA biosynthetic process	5.84891e-10	49
CLUES	H3K4me3	GO:0051172	negative regulation of nitrogen compound metabolic process	7.47874e-10	28
CLUES	H3K4me3	GO:0051252	regulation of RNA metabolic process	7.7296e-10	49
CLUES	H3K4me3	GO:0044249	cellular biosynthetic process	8.23011e-10	64
CLUES	H3K4me3	GO:0006355	regulation of transcription, DNA-templated	8.42993e-10	48
CLUES	H3K4me3	GO:0090304	nucleic acid metabolic process	9.53584e-10	59
CLUES	H3K4me3	GO:0031323	regulation of cellular metabolic process	9.93196e-10	65
CLUES	H3K4me3	GO:2001141	regulation of RNA biosynthetic process	1.02429e-09	48
CLUES	H3K4me3	GO:0010605	negative regulation of macromolecule metabolic process	1.02682e-09	35
CLUES	H3K4me3	GO:0034654	nucleobase-containing compound biosynthetic process	1.71673e-09	51
CLUES	H3K4me3	GO:0044271	cellular nitrogen compound biosynthetic process	1.91128e-09	52
CLUES	H3K4me3	GO:0010629	negative regulation of gene expression	2.53938e-09	28
CLUES	H3K4me3	GO:0048598	embryonic morphogenesis	2.82936e-09	20
CLUES	H3K4me3	GO:0018130	heterocycle biosynthetic process	3.33506e-09	51
CLUES	H3K4me3	GO:0019438	aromatic compound biosynthetic process	3.56024e-09	51
CLUES	H3K4me3	GO:0009058	biosynthetic process	4.93825e-09	64
CLUES	H3K4me3	GO:1901576	organic substance biosynthetic process	7.04858e-09	63
CLUES	H3K4me3	GO:0019222	regulation of metabolic process	8.42378e-09	69
CLUES	H3K4me3	GO:0051171	regulation of nitrogen compound metabolic process	8.85586e-09	53
CLUES	H3K4me3	GO:1901362	organic cyclic compound biosynthetic process	1.05038e-08	51
CLUES	H3K4me3	GO:0000122	negative regulation of transcription from RNA polymerase II promoter	1.34944e-08	20
CLUES	H3K4me3	GO:0019219	regulation of nucleobase-containing compound metabolic process	1.51053e-08	52
CLUES	H3K4me3	GO:0048513	organ development	1.54833e-08	45
CLUES	H3K4me3	GO:0048523	negative regulation of cellular process	1.86002e-08	50
CLUES	H3K4me3	GO:0043170	macromolecule metabolic process	2.1463e-08	83
CLUES	H3K4me3	GO:0048519	negative regulation of biological process	4.01564e-08	53
CLUES	H3K4me3	GO:0006139	nucleobase-containing compound metabolic process	5.23106e-08	64
CLUES	H3K4me3	GO:0051254	positive regulation of RNA metabolic process	5.70722e-08	27
CLUES	H3K4me3	GO:0034641	cellular nitrogen compound metabolic process	6.33899e-08	66
CLUES	H3K4me3	GO:0045893	positive regulation of transcription, DNA-templated	1.18351e-07	26
CLUES	H3K4me3	GO:0046483	heterocycle metabolic process	1.39604e-07	64
CLUES	H3K4me3	GO:1902680	positive regulation of RNA biosynthetic process	1.44798e-07	26
CLUES	H3K4me3	GO:0043009	chordate embryonic development	1.60665e-07	19
CLUES	H3K4me3	GO:0031328	positive regulation of cellular biosynthetic process	1.67556e-07	29
CLUES	H3K4me3	GO:0006725	cellular aromatic compound metabolic process	1.85526e-07	64
CLUES	H3K4me3	GO:0009792	embryo development ending in birth or egg hatching	1.89252e-07	19
CLUES	H3K4me3	GO:0007275	multicellular organismal development	2.14863e-07	56
CLUES	H3K4me3	GO:0045944	positive regulation of transcription from RNA polymerase II promoter	2.51212e-07	22
CLUES	H3K4me3	GO:0009891	positive regulation of biosynthetic process	2.55666e-07	29
CLUES	H3K4me3	GO:0006807	nitrogen compound metabolic process	2.57143e-07	67
CLUES	H3K4me3	GO:0044767	single-organism developmental process	2.81974e-07	61
CLUES	H3K4me3	GO:0010628	positive regulation of gene expression	2.83186e-07	27
CLUES	H3K4me3	GO:0051173	positive regulation of nitrogen compound metabolic process	3.12322e-07	28
CLUES	H3K4me3	GO:0032502	developmental process	3.3909e-07	61
CLUES	H3K4me3	GO:0048568	embryonic organ development	3.75909e-07	15
CLUES	H3K4me3	GO:0031325	positive regulation of cellular metabolic process	4.16109e-07	36
CLUES	H3K4me3	GO:0010604	positive regulation of macromolecule metabolic process	4.38808e-07	35
CLUES	H3K4me3	GO:0044238	primary metabolic process	4.93385e-07	90
CLUES	H3K4me3	GO:0010557	positive regulation of macromolecule biosynthetic process	4.93407e-07	27
CLUES	H3K4me3	GO:0051246	regulation of protein metabolic process	5.42839e-07	32
CLUES	H3K4me3	GO:0048731	system development	6.29696e-07	50
CLUES	H3K4me3	GO:1901360	organic cyclic compound metabolic process	6.71903e-07	64
CLUES	H3K4me3	GO:0045935	positive regulation of nucleobase-containing compound metabolic process	6.79365e-07	27
CLUES	H3K4me3	GO:0048522	positive regulation of cellular process	1.14071e-06	49
CLUES	H3K4me3	GO:0010668	ectodermal cell differentiation	1.3367e-06	3
CLUES	H3K4me3	GO:0048534	hematopoietic or lymphoid organ development	1.87396e-06	19
CLUES	H3K4me3	GO:0045595	regulation of cell differentiation	1.98751e-06	26
CLUES	H3K4me3	GO:0009888	tissue development	1.99576e-06	29
CLUES	H3K4me3	GO:0044237	cellular metabolic process	2.31028e-06	86
CLUES	H3K4me3	GO:0071704	organic substance metabolic process	2.31856e-06	91
CLUES	H3K4me3	GO:0009893	positive regulation of metabolic process	2.34737e-06	36
CLUES	H3K4me3	GO:0008219	cell death	3.44544e-06	29
CLUES	H3K4me3	GO:0048856	anatomical structure development	3.44925e-06	54
CLUES	H3K4me3	GO:0012501	programmed cell death	3.48981e-06	28
CLUES	H3K4me3	GO:0016265	death	3.65584e-06	29
CLUES	H3K4me3	GO:0048608	reproductive structure development	3.75234e-06	13
CLUES	H3K4me3	GO:0019827	stem cell maintenance	3.75414e-06	8
CLUES	H3K4me3	GO:0030097	hemopoiesis	3.75428e-06	18
CLUES	H3K4me3	GO:0002520	immune system development	3.9136e-06	19
CLUES	H3K4me3	GO:0061458	reproductive system development	4.30932e-06	13
CLUES	H3K4me3	GO:0007398	ectoderm development	5.10549e-06	4
CLUES	H3K4me3	GO:0001701	in utero embryonic development	5.79952e-06	13
CLUES	H3K4me3	GO:0045596	negative regulation of cell differentiation	6.21455e-06	15
CLUES	H3K4me3	GO:0048518	positive regulation of biological process	6.35182e-06	51
CLUES	H3K4me3	GO:0048729	tissue morphogenesis	6.63966e-06	15
CLUES	H3K4me3	GO:0032268	regulation of cellular protein metabolic process	7.30256e-06	25
CLUES	H3K4me3	GO:0006915	apoptotic process	7.62836e-06	27
MUSIC	H3K4me3	GO:0044260	cellular macromolecule metabolic process	3.59333e-12	82
MUSIC	H3K4me3	GO:0043170	macromolecule metabolic process	2.71502e-11	88
MUSIC	H3K4me3	GO:0010467	gene expression	1.17249e-10	63
MUSIC	H3K4me3	GO:0071704	organic substance metabolic process	1.53033e-08	95
MUSIC	H3K4me3	GO:0034645	cellular macromolecule biosynthetic process	1.6245e-07	51
MUSIC	H3K4me3	GO:0009059	macromolecule biosynthetic process	1.80049e-07	52
MUSIC	H3K4me3	GO:0044237	cellular metabolic process	2.82736e-07	87
MUSIC	H3K4me3	GO:0044238	primary metabolic process	3.052e-07	89
MUSIC	H3K4me3	GO:0042274	ribosomal small subunit biogenesis	4.2955e-07	5
MUSIC	H3K4me3	GO:0090304	nucleic acid metabolic process	5.20387e-07	52
MUSIC	H3K4me3	GO:0044267	cellular protein metabolic process	1.03861e-06	45
MUSIC	H3K4me3	GO:0008152	metabolic process	1.17973e-06	95
MUSIC	H3K4me3	GO:0007049	cell cycle	1.86161e-06	25
MUSIC	H3K4me3	GO:1901576	organic substance biosynthetic process	2.16564e-06	56
MUSIC	H3K4me3	GO:0048519	negative regulation of biological process	2.36511e-06	48
MUSIC	H3K4me3	GO:0060255	regulation of macromolecule metabolic process	3.44547e-06	55
MUSIC	H3K4me3	GO:0022402	cell cycle process	3.51794e-06	20
MUSIC	H3K4me3	GO:0048523	negative regulation of cellular process	3.60216e-06	44
MUSIC	H3K4me3	GO:0009058	biosynthetic process	3.67844e-06	56
MUSIC	H3K4me3	GO:0044249	cellular biosynthetic process	5.14703e-06	54
MUSIC	H3K4me3	GO:0071901	negative regulation of protein serine/threonine kinase activity	5.39355e-06	7
MUSIC	H3K4me3	GO:0010468	regulation of gene expression	5.71935e-06	46
MUSIC	H3K4me3	GO:0051348	negative regulation of transferase activity	9.27513e-06	9
MUSIC	H3K4me3	GO:0042255	ribosome assembly	9.4137e-06	4
SICER	H3K4me3	GO:0044260	cellular macromolecule metabolic process	1.17894e-07	60
SICER	H3K4me3	GO:0044237	cellular metabolic process	1.40826e-06	70
MACS2	H3K4me3	GO:0006396	RNA processing	1.05215e-06	15
CLUES	Nanog	GO:0048598	embryonic morphogenesis	1.11741e-13	18
CLUES	Nanog	GO:0009790	embryo development	3.85485e-12	21
CLUES	Nanog	GO:0009888	tissue development	3.45608e-10	23
CLUES	Nanog	GO:0007275	multicellular organismal development	6.59025e-10	36
CLUES	Nanog	GO:0009653	anatomical structure morphogenesis	8.05026e-10	26
CLUES	Nanog	GO:0048729	tissue morphogenesis	1.38797e-09	14
CLUES	Nanog	GO:0043009	chordate embryonic development	1.58718e-09	15
CLUES	Nanog	GO:0044767	single-organism developmental process	1.68361e-09	38
CLUES	Nanog	GO:0009792	embryo development ending in birth or egg hatching	1.83459e-09	15
CLUES	Nanog	GO:0032502	developmental process	1.95681e-09	38
CLUES	Nanog	GO:0035295	tube development	3.15634e-09	14
CLUES	Nanog	GO:0010604	positive regulation of macromolecule metabolic process	6.43895e-09	24
CLUES	Nanog	GO:0060562	epithelial tube morphogenesis	6.76801e-09	11
CLUES	Nanog	GO:0035239	tube morphogenesis	1.10578e-08	11
CLUES	Nanog	GO:0010628	positive regulation of gene expression	1.17007e-08	19
CLUES	Nanog	GO:0045893	positive regulation of transcription, DNA-templated	1.3023e-08	18
CLUES	Nanog	GO:1902680	positive regulation of RNA biosynthetic process	1.52748e-08	18
CLUES	Nanog	GO:0051254	positive regulation of RNA metabolic process	2.11637e-08	18
CLUES	Nanog	GO:0009880	embryonic pattern specification	2.12581e-08	6
CLUES	Nanog	GO:0060429	epithelium development	3.18918e-08	16
CLUES	Nanog	GO:0009893	positive regulation of metabolic process	6.20635e-08	24
CLUES	Nanog	GO:0031325	positive regulation of cellular metabolic process	7.55284e-08	23
CLUES	Nanog	GO:0048863	stem cell differentiation	8.54718e-08	10
CLUES	Nanog	GO:0045944	positive regulation of transcription from RNA polymerase II promoter	9.47819e-08	15
CLUES	Nanog	GO:0002009	morphogenesis of an epithelium	1.06911e-07	11
CLUES	Nanog	GO:0048568	embryonic organ development	1.06911e-07	11
CLUES	Nanog	GO:0010557	positive regulation of macromolecule biosynthetic process	1.09181e-07	18
CLUES	Nanog	GO:0006357	regulation of transcription from RNA polymerase II promoter	1.18454e-07	19
CLUES	Nanog	GO:0048856	anatomical structure development	1.21471e-07	33
CLUES	Nanog	GO:0048864	stem cell development	1.24979e-07	9
CLUES	Nanog	GO:0045935	positive regulation of nucleobase-containing compound metabolic process	1.39663e-07	18
CLUES	Nanog	GO:0007389	pattern specification process	1.44117e-07	11
CLUES	Nanog	GO:0006366	transcription from RNA polymerase II promoter	1.45863e-07	19
CLUES	Nanog	GO:0051173	positive regulation of nitrogen compound metabolic process	1.98089e-07	18
CLUES	Nanog	GO:0009798	axis specification	2.97674e-07	6
CLUES	Nanog	GO:0031328	positive regulation of cellular biosynthetic process	3.11976e-07	18
CLUES	Nanog	GO:0009887	organ morphogenesis	3.26303e-07	14
CLUES	Nanog	GO:0048562	embryonic organ morphogenesis	3.45624e-07	9
CLUES	Nanog	GO:0009952	anterior/posterior pattern specification	3.50948e-07	8
CLUES	Nanog	GO:0048513	organ development	3.73546e-07	25
CLUES	Nanog	GO:0009948	anterior/posterior axis specification	3.89099e-07	5
CLUES	Nanog	GO:0009891	positive regulation of biosynthetic process	4.19792e-07	18
CLUES	Nanog	GO:0007369	gastrulation	5.166e-07	7
CLUES	Nanog	GO:0019219	regulation of nucleobase-containing compound metabolic process	6.46315e-07	28
CLUES	Nanog	GO:0051171	regulation of nitrogen compound metabolic process	8.8928e-07	28
CLUES	Nanog	GO:0007417	central nervous system development	9.16924e-07	12
CLUES	Nanog	GO:0007498	mesoderm development	9.85159e-07	6
CLUES	Nanog	GO:0003002	regionalization	1.01233e-06	9
CLUES	Nanog	GO:0007507	heart development	1.33468e-06	10
CLUES	Nanog	GO:0016055	Wnt signaling pathway	1.53114e-06	9
CLUES	Nanog	GO:0048522	positive regulation of cellular process	1.54046e-06	28
CLUES	Nanog	GO:0048869	cellular developmental process	1.87663e-06	27
CLUES	Nanog	GO:0048731	system development	1.93415e-06	28
CLUES	Nanog	GO:0006351	transcription, DNA-templated	2.74259e-06	24
CLUES	Nanog	GO:2000112	regulation of cellular macromolecule biosynthetic process	2.94381e-06	25
CLUES	Nanog	GO:0032774	RNA biosynthetic process	3.19133e-06	24
CLUES	Nanog	GO:0019827	stem cell maintenance	3.62967e-06	6
CLUES	Nanog	GO:2000648	positive regulation of stem cell proliferation	3.82426e-06	5
CLUES	Nanog	GO:0010468	regulation of gene expression	4.04295e-06	27
CLUES	Nanog	GO:0000578	embryonic axis specification	4.56698e-06	4
CLUES	Nanog	GO:0007350	blastoderm segmentation	5.0042e-06	3
CLUES	Nanog	GO:0007351	tripartite regional subdivision	5.0042e-06	3
CLUES	Nanog	GO:0008595	anterior/posterior axis specification, embryo	5.0042e-06	3
CLUES	Nanog	GO:0034654	nucleobase-containing compound biosynthetic process	5.11772e-06	25
CLUES	Nanog	GO:0010556	regulation of macromolecule biosynthetic process	5.51868e-06	25
CLUES	Nanog	GO:0040011	locomotion	5.9186e-06	15
CLUES	Nanog	GO:0003007	heart morphogenesis	5.96891e-06	7
CLUES	Nanog	GO:0001763	morphogenesis of a branching structure	6.15062e-06	7
CLUES	Nanog	GO:0031323	regulation of cellular metabolic process	7.03504e-06	31
CLUES	Nanog	GO:0035282	segmentation	7.15157e-06	5
CLUES	Nanog	GO:0018130	heterocycle biosynthetic process	7.22203e-06	25
CLUES	Nanog	GO:0019438	aromatic compound biosynthetic process	7.47126e-06	25
CLUES	Nanog	GO:0006355	regulation of transcription, DNA-templated	7.68623e-06	23
CLUES	Nanog	GO:0080090	regulation of primary metabolic process	7.8393e-06	31
CLUES	Nanog	GO:0034645	cellular macromolecule biosynthetic process	8.31119e-06	27
CLUES	Nanog	GO:2001141	regulation of RNA biosynthetic process	8.46877e-06	23
CLUES	Nanog	GO:0044271	cellular nitrogen compound biosynthetic process	9.66128e-06	25
MUSIC	Nanog	GO:0009948	anterior/posterior axis specification	3.23604e-06	4
MUSIC	Nanog	GO:0009880	embryonic pattern specification	6.10983e-06	4
SICER	Nanog	GO:0007275	multicellular organismal development	5.48188e-06	21
CLUES	Oct4	GO:0048523	negative regulation of cellular process	3.608e-11	38
CLUES	Oct4	GO:0009790	embryo development	4.02386e-11	22
CLUES	Oct4	GO:0048598	embryonic morphogenesis	5.27987e-11	17
CLUES	Oct4	GO:0006357	regulation of transcription from RNA polymerase II promoter	2.40146e-10	25
CLUES	Oct4	GO:0048519	negative regulation of biological process	2.64388e-10	39
CLUES	Oct4	GO:0048729	tissue morphogenesis	2.85615e-10	16
CLUES	Oct4	GO:0006366	transcription from RNA polymerase II promoter	3.17541e-10	25
CLUES	Oct4	GO:0043009	chordate embryonic development	4.89429e-10	17
CLUES	Oct4	GO:0009792	embryo development ending in birth or egg hatching	5.75663e-10	17
CLUES	Oct4	GO:0045944	positive regulation of transcription from RNA polymerase II promoter	1.05676e-09	19
CLUES	Oct4	GO:0045893	positive regulation of transcription, DNA-templated	2.23016e-09	21
CLUES	Oct4	GO:0045596	negative regulation of cell differentiation	2.46361e-09	15
CLUES	Oct4	GO:1902680	positive regulation of RNA biosynthetic process	2.68002e-09	21
CLUES	Oct4	GO:0051254	positive regulation of RNA metabolic process	3.90168e-09	21
CLUES	Oct4	GO:0009891	positive regulation of biosynthetic process	4.58782e-09	23
CLUES	Oct4	GO:0010557	positive regulation of macromolecule biosynthetic process	4.69592e-09	22
CLUES	Oct4	GO:0048863	stem cell differentiation	5.59219e-09	12
CLUES	Oct4	GO:0009888	tissue development	6.01883e-09	24
CLUES	Oct4	GO:0045935	positive regulation of nucleobase-containing compound metabolic process	6.3412e-09	22
CLUES	Oct4	GO:0010468	regulation of gene expression	7.82873e-09	36
CLUES	Oct4	GO:0035239	tube morphogenesis	9.49753e-09	12
CLUES	Oct4	GO:0051173	positive regulation of nitrogen compound metabolic process	9.71198e-09	22
CLUES	Oct4	GO:0019219	regulation of nucleobase-containing compound metabolic process	1.51457e-08	35
CLUES	Oct4	GO:0010628	positive regulation of gene expression	1.57942e-08	21
CLUES	Oct4	GO:0010558	negative regulation of macromolecule biosynthetic process	1.62335e-08	19
CLUES	Oct4	GO:0031328	positive regulation of cellular biosynthetic process	1.68996e-08	22
CLUES	Oct4	GO:0032502	developmental process	1.97609e-08	42
CLUES	Oct4	GO:0051171	regulation of nitrogen compound metabolic process	2.26474e-08	35
CLUES	Oct4	GO:0031327	negative regulation of cellular biosynthetic process	2.9493e-08	19
CLUES	Oct4	GO:0010604	positive regulation of macromolecule metabolic process	3.07228e-08	26
CLUES	Oct4	GO:2000112	regulation of cellular macromolecule biosynthetic process	3.95901e-08	32
CLUES	Oct4	GO:0060255	regulation of macromolecule metabolic process	3.99043e-08	40
CLUES	Oct4	GO:0009890	negative regulation of biosynthetic process	4.04987e-08	19
CLUES	Oct4	GO:0019827	stem cell maintenance	4.23984e-08	8
CLUES	Oct4	GO:0045892	negative regulation of transcription, DNA-templated	4.49313e-08	17
CLUES	Oct4	GO:2000113	negative regulation of cellular macromolecule biosynthetic process	4.65426e-08	18
CLUES	Oct4	GO:0035295	tube development	5.05436e-08	14
CLUES	Oct4	GO:0031326	regulation of cellular biosynthetic process	5.77081e-08	33
CLUES	Oct4	GO:0051093	negative regulation of developmental process	5.81275e-08	15
CLUES	Oct4	GO:0044767	single-organism developmental process	6.06523e-08	41
CLUES	Oct4	GO:1902679	negative regulation of RNA biosynthetic process	6.1055e-08	17
CLUES	Oct4	GO:0060562	epithelial tube morphogenesis	6.18111e-08	11
CLUES	Oct4	GO:0048864	stem cell development	6.51925e-08	10
CLUES	Oct4	GO:0006355	regulation of transcription, DNA-templated	7.09247e-08	30
CLUES	Oct4	GO:0031325	positive regulation of cellular metabolic process	7.44118e-08	26
CLUES	Oct4	GO:0009893	positive regulation of metabolic process	7.82985e-08	27
CLUES	Oct4	GO:2001141	regulation of RNA biosynthetic process	8.07915e-08	30
CLUES	Oct4	GO:0034654	nucleobase-containing compound biosynthetic process	8.15686e-08	32
CLUES	Oct4	GO:0010556	regulation of macromolecule biosynthetic process	9.00252e-08	32
CLUES	Oct4	GO:0010467	gene expression	9.05122e-08	38
CLUES	Oct4	GO:0009889	regulation of biosynthetic process	9.08648e-08	33
CLUES	Oct4	GO:0051253	negative regulation of RNA metabolic process	9.31693e-08	17
CLUES	Oct4	GO:0006351	transcription, DNA-templated	1.01224e-07	30
CLUES	Oct4	GO:0002009	morphogenesis of an epithelium	1.09213e-07	12
CLUES	Oct4	GO:0019222	regulation of metabolic process	1.10802e-07	43
CLUES	Oct4	GO:0009653	anatomical structure morphogenesis	1.14196e-07	26
CLUES	Oct4	GO:0000122	negative regulation of transcription from RNA polymerase II promoter	1.17138e-07	14
CLUES	Oct4	GO:0032774	RNA biosynthetic process	1.22502e-07	30
CLUES	Oct4	GO:0018130	heterocycle biosynthetic process	1.27992e-07	32
CLUES	Oct4	GO:0019438	aromatic compound biosynthetic process	1.33802e-07	32
CLUES	Oct4	GO:0051252	regulation of RNA metabolic process	1.4677e-07	30
CLUES	Oct4	GO:0044271	cellular nitrogen compound biosynthetic process	1.87313e-07	32
CLUES	Oct4	GO:0010629	negative regulation of gene expression	1.93456e-07	18
CLUES	Oct4	GO:0031324	negative regulation of cellular metabolic process	2.68363e-07	21
CLUES	Oct4	GO:1901362	organic cyclic compound biosynthetic process	2.79559e-07	32
CLUES	Oct4	GO:0032526	response to retinoic acid	3.46246e-07	6
CLUES	Oct4	GO:0045934	negative regulation of nucleobase-containing compound metabolic process	3.49315e-07	17
CLUES	Oct4	GO:0050793	regulation of developmental process	3.53319e-07	23
CLUES	Oct4	GO:0051172	negative regulation of nitrogen compound metabolic process	4.64268e-07	17
CLUES	Oct4	GO:0060429	epithelium development	6.57863e-07	16
CLUES	Oct4	GO:0031323	regulation of cellular metabolic process	7.01048e-07	38
CLUES	Oct4	GO:0048646	anatomical structure formation involved in morphogenesis	7.55863e-07	16
CLUES	Oct4	GO:0080090	regulation of primary metabolic process	8.00073e-07	38
CLUES	Oct4	GO:0048568	embryonic organ development	9.12272e-07	11
CLUES	Oct4	GO:0034645	cellular macromolecule biosynthetic process	9.60487e-07	33
CLUES	Oct4	GO:0033993	response to lipid	1.0475e-06	12
CLUES	Oct4	GO:0035148	tube formation	1.20935e-06	7
CLUES	Oct4	GO:0023057	negative regulation of signaling	1.31387e-06	15
CLUES	Oct4	GO:0010648	negative regulation of cell communication	1.33263e-06	15
CLUES	Oct4	GO:0010941	regulation of cell death	1.62992e-06	18
CLUES	Oct4	GO:0007275	multicellular organismal development	1.98061e-06	35
CLUES	Oct4	GO:0009059	macromolecule biosynthetic process	2.07131e-06	33
CLUES	Oct4	GO:0007369	gastrulation	2.10554e-06	7
CLUES	Oct4	GO:0016070	RNA metabolic process	2.16427e-06	31
CLUES	Oct4	GO:0001763	morphogenesis of a branching structure	2.27631e-06	8
CLUES	Oct4	GO:0010605	negative regulation of macromolecule metabolic process	2.60082e-06	20
CLUES	Oct4	GO:0009892	negative regulation of metabolic process	2.63569e-06	21
CLUES	Oct4	GO:0042981	regulation of apoptotic process	2.64699e-06	17
CLUES	Oct4	GO:0048518	positive regulation of biological process	2.76681e-06	34
CLUES	Oct4	GO:0046483	heterocycle metabolic process	2.8391e-06	39
CLUES	Oct4	GO:0021915	neural tube development	3.09483e-06	7
CLUES	Oct4	GO:0006807	nitrogen compound metabolic process	3.13288e-06	41
CLUES	Oct4	GO:0043067	regulation of programmed cell death	3.17152e-06	17
CLUES	Oct4	GO:0044249	cellular biosynthetic process	3.19403e-06	36
CLUES	Oct4	GO:0045595	regulation of cell differentiation	3.29135e-06	18
CLUES	Oct4	GO:0006725	cellular aromatic compound metabolic process	3.43678e-06	39
CLUES	Oct4	GO:0009968	negative regulation of signal transduction	3.64964e-06	14
CLUES	Oct4	GO:0048856	anatomical structure development	4.03203e-06	35
CLUES	Oct4	GO:0009887	organ morphogenesis	4.36621e-06	14
CLUES	Oct4	GO:0006139	nucleobase-containing compound metabolic process	4.40112e-06	38
CLUES	Oct4	GO:0090092	regulation of transmembrane receptor protein serine/threonine kinase signaling pathway	4.62172e-06	7
CLUES	Oct4	GO:0042127	regulation of cell proliferation	4.66014e-06	17
CLUES	Oct4	GO:0001714	endodermal cell fate specification	4.75619e-06	3
CLUES	Oct4	GO:0001101	response to acid	4.91375e-06	8
CLUES	Oct4	GO:0034641	cellular nitrogen compound metabolic process	5.72334e-06	39
CLUES	Oct4	GO:0048869	cellular developmental process	5.91619e-06	30
CLUES	Oct4	GO:0022612	gland morphogenesis	5.93453e-06	6
CLUES	Oct4	GO:0048522	positive regulation of cellular process	5.94793e-06	31
CLUES	Oct4	GO:0008283	cell proliferation	6.00896e-06	19
CLUES	Oct4	GO:1901576	organic substance biosynthetic process	6.01295e-06	36
CLUES	Oct4	GO:0008285	negative regulation of cell proliferation	6.20317e-06	11
CLUES	Oct4	GO:0051239	regulation of multicellular organismal process	7.70067e-06	23
CLUES	Oct4	GO:0048513	organ development	8.1257e-06	26
CLUES	Oct4	GO:1901360	organic cyclic compound metabolic process	8.19032e-06	39
CLUES	Oct4	GO:0009058	biosynthetic process	8.86719e-06	36
SICER	Oct4	GO:0045596	negative regulation of cell differentiation	4.46671e-07	10
SICER	Oct4	GO:0034613	cellular protein localization	2.77866e-06	12
SICER	Oct4	GO:0070727	cellular macromolecule localization	2.92504e-06	12
SICER	Oct4	GO:0051093	negative regulation of developmental process	3.79465e-06	10
