# Supplementary material for: Clustering-local-unique-enriched-signals (CLUES) promotes identification of novel regulators of ES cell self-renewal and pluripotency
Source: PLoS One. 2018 Nov 6;13(11):e0206844. doi: 10.1371/journal.pone.0206844 (PMC6219791; doi:10.1371/journal.pone.0206844)
Supplement: S9 Table — (XLSX) [file pone.0206844.s026.xlsx]

## Sheet: top300
Supplemental Table 9: Genes with top ranked broad E-signals of H3K4me3, Nanog/Oct4 and without broad H3K27me3 E-signals
Methods	H3K4me3_SER_Chr	H3K4me3_SER_Start	H3K4me3_SER_End	GeneName
CLUES	chr2	162876125	162892175	Mybl2
CLUES	chr12	87807558	87824308	Esrrb
CLUES	chr8	87183448	87190317	Ier2
CLUES	chr19	23214274	23228206	Klf9
CLUES	chr17	71194130	71204729	Tgif1
CLUES	chr18	75524444	75536815	Smad7
CLUES	chr12	12943522	12949884	Mycn
CLUES	chr15	25680369	25699443	Myo10
CLUES	chr7	140301925	140316988	Ctbp2
CLUES	chr11	117823982	117831328	Socs3
CLUES	chr19	5840720	5850241	Neat1
CLUES	chr9	114463670	114474070	Trim71
CLUES	chr2	180435751	180446551	Dido1
CLUES	chr6	125111356	125117999	Gapdh
CLUES	chr11	97517880	97528465	Mllt6
CLUES	chr14	106291502	106298697	Spry2
CLUES	chr7	147129770	147137856	Utf1
CLUES	chr6	30121158	30126874	Mir182
CLUES	chr1	59537619	59544854	Fzd7
CLUES	chr5	123584780	123595003	Setd1b
CLUES	chr15	102069902	102080763	Rarg
CLUES	chr10	62345372	62355779	Tet1
CLUES	chr3	34546926	34556556	Sox2
CLUES	chr1	64777534	64785767	Fzd5
CLUES	chr10	79509382	79521373	Gpx4
CLUES	chr7	152045486	152051302	Fgf4
CLUES	chr9	62188111	62195457	Anp32a
CLUES	chr8	96702339	96711846	Mt1
CLUES	chr14	52633313	52643682	Zfp219
CLUES	chr19	46111284	46121381	Ldb1
CLUES	chr17	29626291	29631799	Pim1
CLUES	chr10	59411688	59416138	Ddit4
CLUES	chr17	35641207	35647086	Pou5f1(Oct4)
CLUES	chr5	135418600	135423243	Cldn4
CLUES	chr4	98392782	98401701	L1td1
CLUES	chr11	97659315	97668042	Lasp1
CLUES	chr8	74842392	74847057	Klf2
CLUES	chr12	111931327	111942529	Hsp90aa1
CLUES	chr1	36124656	36130770	Hs6st1
CLUES	chr12	81210949	81217745	Zfp36l1
CLUES	chr5	77689101	77699545	Rest
CLUES	chr17	66827781	66835787	Rab12
CLUES	chr10	21710999	21719225	Sgk1
CLUES	chr3	96360688	96366212	Txnip
CLUES	chr8	28368085	28374823	Eif4ebp1
CLUES	chr5	65193649	65205689	Klf3
CLUES	chr18	38756162	38762851	Spry4
CLUES	chr19	46574504	46580979	Trim6
CLUES	chr6	122284355	122297314	Phc1
CLUES	chr7	3211602	3221778	Mir290
CLUES	chr4	132593412	132602119	Ahdc1
CLUES	chr17	23735244	23743408	Zscan10
CLUES	chr13	23515217	23532074	Abt1
CLUES	chr11	98820842	98827517	Rara
CLUES	chr1	88198947	88208224	B3gnt7
CLUES	chr2	168586576	168593339	Sall4
CLUES	chr8	37669715	37677670	Dlc1
CLUES	chr4	137149668	137156960	Usp48
CLUES	chr11	69391111	69398132	Trp53
CLUES	chr6	39360814	39371438	Mkrn1
CLUES	chr2	165633039	165638668	Zmynd8
CLUES	chr1	88253451	88257736	Ncl
CLUES	chr13	44824627	44830818	Jarid2
CLUES	chr6	82720414	82725286	Hk2
CLUES	chrX	55280658	55288147	Zic3
CLUES	chr19	44367135	44372453	Scd2
CLUES	chr17	6981072	6988193	Ezr
CLUES	chr10	66558694	66570440	Reep3
CLUES	chr2	168779075	168782882	Zfp64
CLUES	chr9	110844482	110850886	Tdgf1
CLUES	chr7	71080422	71085056	klf13
CLUES	chr11	102176951	102182143	Ubtf
CLUES	chr7	25668637	25672996	Rps19
CLUES	chr3	95461556	95472716	Mcl1
CLUES	chr4	140857119	140862044	Epha2
CLUES	chr5	111233582	111239085	Ulk1
CLUES	chr12	112075048	112084543	Stk30
CLUES	chr7	20326804	20335646	Pvrl2
CLUES	chr7	119822050	119839018	Tead1
CLUES	chr8	109126399	109136819	Cdh1
CLUES	chr8	87499569	87504520	Junb
CLUES	chr12	88222719	88226802	6430527G18Rik
CLUES	chr4	147456402	147462393	Agtrap
CLUES	chr3	68296002	68300045	Schip1
CLUES	chr9	65476645	65481416	Rbpms2
CLUES	chr6	125439807	125447024	Cd9
CLUES	chr15	76496636	76503058	Foxh1
CLUES	chr7	13591166	13596306	Zbtb45
CLUES	chr6	49158569	49170274	Igf2bp3
CLUES	chr19	7339054	7344731	Rcor2
CLUES	chr6	148890347	148895594	Fam60a
CLUES	chr13	98009686	98015109	Enc1
CLUES	chr15	79761121	79766314	Cbx7
CLUES	chr4	141789107	141797417	9030409G11Rik
CLUES	chr12	74211175	74214929	Six4
CLUES	chr11	52171679	52176020	Vdac1
CLUES	chr19	57430290	57440886	Fam160b1
CLUES	chr10	6076012	6081011	Akap12
CLUES	chr2	32005789	32015478	Prrc2b
CLUES	chr8	123059659	123064261	Gse1
MUSIC	chr1	59537648	59545570	Fzd7
MUSIC	chr12	88222659	88226818	6430527G18Rik
MUSIC	chr7	133939822	133944242	Aldoa
MUSIC	chr6	108608031	108616043	Bhlhe40
MUSIC	chr3	88099554	88102487	Cct3
MUSIC	chr5	135418547	135423577	Cldn4
MUSIC	chr8	97360822	97363075	Coq9
MUSIC	chr8	37669569	37677797	Dlc1
MUSIC	chr17	26642924	26646691	Dusp1
MUSIC	chr1	63221894	63225285	Eef1b2
MUSIC	chr16	23106867	23110287	Eif4a2
MUSIC	chr4	140857077	140862917	Epha2
MUSIC	chr9	62655673	62660607	Fem1b
MUSIC	chr7	152045427	152051470	Fgf4
MUSIC	chr6	128386046	128389464	Fkbp4
MUSIC	chr6	125112599	125118647	Gapdh
MUSIC	chr11	109222358	109225974	Gna13
MUSIC	chr16	18876085	18878967	Hira
MUSIC	chr8	87183649	87190033	Ier2
MUSIC	chr7	108984039	108987812	Inppl1
MUSIC	chr19	23214173	23223234	Klf9
MUSIC	chr7	3216389	3221849	Mir290
MUSIC	chr2	162876073	162894375	Myb12
MUSIC	chr11	51459790	51466281	N4bp3
MUSIC	chr2	165817265	165819734	Ncoa3
MUSIC	chr19	5840722	5850732	Neat1
MUSIC	chr11	3188410	3194566	Patz1
MUSIC	chr6	86472609	86477627	Pcbp1
MUSIC	chr17	29626271	29631852	Pim1
MUSIC	chr4	104829324	104832618	Ppap2b
MUSIC	chr9	65476620	65481482	Rbpms2
MUSIC	chr9	64019212	64023579	Rpl4
MUSIC	chr7	25668567	25673427	Rps19
MUSIC	chr18	75525066	75535682	Smad7
MUSIC	chr11	117826313	117831431	Socs3
MUSIC	chr2	119062256	119065177	Spint1
MUSIC	chr18	38754603	38762827	Spry4
MUSIC	chr16	4556662	4561376	Tcfap4
MUSIC	chr10	62345381	62356301	Tet1
MUSIC	chr17	71195569	71204790	Tgif1
MUSIC	chr11	88860101	88864750	Trim25
MUSIC	chr5	111233468	111239152	Ulk1
MUSIC	chr7	147129681	147134009	Utf1
MUSIC	chr17	46338846	46341350	Xpo5
SICER	chr1	134372000	134375399	Rbbp5
SICER	chr1	183947800	183951599	Enah
SICER	chr2	152986000	152988399	Tm9sf4
SICER	chr10	56095800	56101599	Gja1
SICER	chr16	46495000	46498999	Pvrl3
SICER	chr16	23106600	23112999	Eif4a2
SICER	chrX	7339000	7344199	Tcfe3
SICER	chrX	19941000	19942599	Rp2h
SICER	chrX	136990600	136995399	Prps1
SICER	chrX	106207000	106210199	Hmgn5
Note
Esrrb	Gene in this color represents it is associated with development/differentiation processes of cells according to GO/pathway annotation in UCSC
Fzd7	Gene in this color represents it is also revealed from CLUES'result

## Sheet: Sheet1
Note
Esrrb: Gene in this color represents it is associated with development/differentiation processes of cells according to GO/pathway annotation in UCSC
