# Supplementary material for: Clustering-local-unique-enriched-signals (CLUES) promotes identification of novel regulators of ES cell self-renewal and pluripotency
Source: PLoS One. 2018 Nov 6;13(11):e0206844. doi: 10.1371/journal.pone.0206844 (PMC6219791; doi:10.1371/journal.pone.0206844)
Supplement: S10 Table — (XLSX) [file pone.0206844.s027.xlsx]

## Sheet: Sheet1
Supplementary Table 10: Motif profiles of Ctcf and Nrsf
MEME version 4.10.0
ALPHABET= ACGT
strands: + -
Background letter frequencies (from uniform background):
A 0.25000 C 0.25000 G 0.25000 T 0.25000
MOTIF CTCF
letter-probability matrix: alength= 4 w= 19 nsites= 544 E= 0
0.119485	0.295956	0.075368	0.509191
0.207721	0.150735	0.472426	0.169118
0.321691	0.040441	0.494485	0.143382
0.058824	0.884191	0.025735	0.03125
0	1	0	0
0.803309	0.005515	0.071691	0.119485
0.03125	0.558824	0.397059	0.012868
0.113971	0.511029	0.040441	0.334559
0.955882	0	0.027574	0.016544
0	0	1	0
0.404412	0.005515	0.584559	0.005515
0.060662	0.011029	0.551471	0.376838
0.009191	0	0.985294	0.005515
0.077206	0.003676	0.852941	0.066176
0.106618	0.810662	0.001838	0.080882
0.422794	0.007353	0.547794	0.022059
0.086397	0.547794	0.321691	0.044118
0.132353	0.376838	0.075368	0.415441
0.455882	0.180147	0.308824	0.055147
MOTIF MA0138.2 REST(Nrsf)
letter-probability matrix: alength= 4 w= 21 nsites= 1600 E= 0
0.132621	0.109365	0.230044	0.52797
0.036318	0.168441	0.091421	0.70382
0.047589	0.855354	0.031309	0.065748
0.906367	0.018727	0.058677	0.01623
0.021197	0.027431	0.945137	0.006234
0.076012	0.609346	0.201246	0.113396
0.980697	0.004359	0.007472	0.007472
0.001868	0.987547	0.007472	0.003113
0.021793	0.922167	0.012453	0.043587
0.568847	0.125234	0.100935	0.204984
0.136534	0.233791	0.077307	0.552369
0.024314	0.004364	0.966958	0.004364
0.012469	0.003117	0.983167	0.001247
0.877105	0.069869	0.02121	0.031815
0.008125	0.8	0.145625	0.04625
0.98375	0.005625	0.004375	0.00625
0.026349	0.008156	0.959849	0.005646
0.128688	0.632141	0.114878	0.124294
0.229899	0.019472	0.432161	0.318467
0.133962	0.586792	0.200629	0.078616
0.112579	0.700629	0.02327	0.163522
