# Supplementary material for: Clustering-local-unique-enriched-signals (CLUES) promotes identification of novel regulators of ES cell self-renewal and pluripotency
Source: PLoS One. 2018 Nov 6;13(11):e0206844. doi: 10.1371/journal.pone.0206844 (PMC6219791; doi:10.1371/journal.pone.0206844)
Supplement: S11 Table — (XLSX) [file pone.0206844.s028.xlsx]

## Sheet: Sheet1
Supplementary Table 11:Primer sequences of targeted next generation sequencing
Name	Sequence
Pooled-First-F	AATGGACTATCATATGCTTACCGTAACTTGAAAGTATTTCG
Pooled-First-R	CCAACTTCTCGGGGACTGTGGGCGATGTGCGCTCTGCCCACTGA
Pooled-Second-F	AATGATACGGCGACCACCGAGATCTACACTCTTTCCCTACACGACGCTCTTCCGATCTtcttgtggaaaggacgaaacaccg
Pooled-Second-R	CAAGCAGAAGACGGCATACGAGATcgtgatGTGACTGGAGTTCAGACGTGTGCTCTTCCGATCTcgctctgcccactgacgggcaccgg
Abt1-Locu1-F	tacacgacgctcttccgatctGTCATAACGGAAGGGGC
Abt1-Locu1-R	taatacgactcactatagggCCTACAGACCACTTTGTGAA
Abt1-Locu2-F	tacacgacgctcttccgatctAACTCCTGCTCAGTGGG
Abt1-Locu2-R	taatacgactcactatagggACCTCAGTGAACACCTTGCC
Fam60a-Locu1-F	tacacgacgctcttccgatctCAGTTTTTTTTTGATCC
Fam60a-Locu1-R	taatacgactcactatagggATGAACCATAAATGGATGTG
Fam60a-Locu2-F	tacacgacgctcttccgatctATTAGAGCTGGAAGCCA
Fam60a-Locu2-R	taatacgactcactatagggCCTGCTAGAGATGGGGCAG
Zmynd8-Locu1-F	tacacgacgctcttccgatctGCAGAGCAAAGCCATGAC
Zmynd8-Locu1-R	taatacgactcactatagggCTGTACATGCAGGAAGGG
Zmynd8-Locu2-F	tacacgacgctcttccgatctATATTCTGCATAGTCAGG
Zmynd8-Locu2-R	taatacgactcactatagggTTGAGCATCTCGAGGTCG
Second-Locus-F	AATGATACGGCGACCACCGAGATCTACACTCTTTCCCtacacgacgctcttccgatct
Second-Locus-R	CAAGCAGAAGACGGCATACGAGATCTCTACGTGACTGGAGTTCAGACGTGTGCTCTTCCGATCTtaatacgactcactataggg
